# Supplementary material for: FOXG1 Regulates PRKAR2B Transcriptionally and Posttranscriptionally via miR200 in the Adult Hippocampus
Source: Mol Neurobiol. 2018 Dec 11;56(7):5188–201. doi: 10.1007/s12035-018-1444-7 (PMC6647430; doi:10.1007/s12035-018-1444-7)
Supplement: Supplementary file 4 — (XLSX 172 kb) [file 12035_2018_1444_MOESM4_ESM.xlsx]

## Sheet: FOXG1-Interactome-protein-list_
Ratio H/L Sample_1	Ratio H/L Sample_2	Filter	Peptides	Razor + unique peptides	Unique peptides	Sequence coverage [%]	Unique + razor sequence coverage [%]	Unique sequence coverage [%]	Mol. weight [kDa]	PEP	Intensity	Intensity L	Intensity H	Intensity Sample_1	Intensity Sample_2	Protein IDs	Majority protein IDs	Protein names	Gene names
#!{Type}E	E	C	N	N	N	N	N	N	N	N	N	N	N	N	N	T	T	T	T
#!{C:Group1}Ratio H/L Sample_1	Ratio H/L Sample_2
4.04692	1.21058	Keep	8	8	8	3.1	3.1	3.1	289.51	1.7826e-15	1439700	1125700	314060	1045300	394450	A6H584;A0A087WNL6;Q8C6K9;E9Q6A6	A6H584;A0A087WNL6	Collagen alpha-5(VI) chain	Col6a5
4.38902	1.82208	Keep	15	15	14	13.6	13.6	12.7	160.23	3.5308e-57	9126600	8159800	966820	8280400	846240	A0A087WS18;J3QP81;A0A087WRK0;A0A087WQF1;E9Q6L0;A0A087WQ95;A0A087WNW8;A0A087WP42;E9QNY9;A0A087WRE8;Q80TV8;E9QKH0;A0A087WQ31	A0A087WS18;J3QP81;A0A087WRK0;A0A087WQF1;E9Q6L0;A0A087WQ95;A0A087WNW8;A0A087WP42;E9QNY9;A0A087WRE8;Q80TV8;E9QKH0;A0A087WQ31	CLIP-associating protein 1	Clasp1
4.74005	2.4917	Keep	21	21	21	20.4	20.4	20.4	140.92	4.95e-113	20448000	16151000	4297300	16403000	4045400	A0A087WS29;A0A087WQQ5;A0A087WP85;A0A087WP14;A0A087WPX0;F8VQC7;A0A087WQF8;A0A087WP48;A0A087WS04;A0A087WQG4;A0A087WQD0;A0A087WNW3;A0A087WQI3;A0A087WPW5;A0A087WS23;A0A087WQ25;A0A087WRS1;Q61595;A0A087WR91;A0A087WPY8	A0A087WS29;A0A087WQQ5;A0A087WP85;A0A087WP14;A0A087WPX0;F8VQC7;A0A087WQF8;A0A087WP48;A0A087WS04;A0A087WQG4;A0A087WQD0;A0A087WNW3;A0A087WQI3;A0A087WPW5;A0A087WS23;A0A087WQ25;A0A087WRS1;Q61595	Kinectin	Ktn1
4.96308	1.44673	Keep	15	15	15	11.7	11.7	11.7	149.47	1.8075e-44	20439000	17686000	2753200	17763000	2676700	O70133;A0A087WPL5;E9QNN1;Q3UR42	O70133;A0A087WPL5;E9QNN1;Q3UR42	ATP-dependent RNA helicase A	Dhx9
3.62861	2.58265	Keep	6	6	6	4.9	4.9	4.9	194.3	1.8182e-19	3705900	3006900	699050	3325200	380740	A0A087WQN7;F8VQ87;A0A087WNV6;P97789	A0A087WQN7;F8VQ87;A0A087WNV6;P97789	5-3 exoribonuclease 1	Xrn1
3.90842	1.59703	Keep	2	2	2	2.9	2.9	2.9	76.007	7.9702e-06	665580	446510	219070	411680	253890	O35451;A0A0A0MQ69;G3UX19	O35451;A0A0A0MQ69;G3UX19	Cyclic AMP-dependent transcription factor ATF-6 beta;Processed cyclic AMP-dependent transcription factor ATF-6 beta	Atf6b
4.51461	1.15653	Keep	14	14	14	5.2	5.2	5.2	302.43	4.4509e-31	9606300	7360300	2246100	7061000	2545300	S4R2J9;A0A0A0MQ79;Q3TLH4;S4R294;S4R2L9;S4R209;S4R2E2	S4R2J9;A0A0A0MQ79;Q3TLH4;S4R294;S4R2L9	Protein PRRC2C	Prrc2c
4.01497	2.20995	Keep	15	15	14	25.1	25.1	23.8	97.156	7.5419e-73	15865000	12070000	3795100	11967000	3897700	A0A0A0MQ80;Q3UMC0;D3Z0U5;D3Z4J2	A0A0A0MQ80;Q3UMC0	Spermatogenesis-associated protein 5	Spata5
6.24868	1.91246	Keep	15	15	15	39.2	39.2	39.2	23.247	3.7717e-159	192960000	130530000	62421000	118290000	74667000	A2A547;P84099	A2A547;P84099	60S ribosomal protein L19	Rpl19
3.69249	2.58241	Keep	14	14	1	38.2	38.2	3.2	54.855	1.8297e-121	19365000	15627000	3737600	16449000	2916000	A2A5S3;V9GX87	A2A5S3;V9GX87		Stau1
4.35349	1.61786	Keep	14	2	2	39.9	7.3	7.3	39.269	4.2669e-60	7676400	7189500	486910	7473400	203090	A2A9S3;A2A9S2;A2A9R8;A2A9R6;Q8BVA9;A2A9S0;Q61701;H3BLG7;A2A9R4;A2A9S1;A2A9R5	A2A9S3;A2A9S2;A2A9R8;A2A9R6;Q8BVA9;A2A9S0;Q61701	ELAV-like protein 4	Elavl4
4.20086	2.00317	Keep	9	9	9	20.7	20.7	20.7	67.501	6.1422e-55	7254500	4008700	3245900	3415100	3839400	A2ACG7;Q9DBG6	A2ACG7;Q9DBG6	Dolichyl-diphosphooligosaccharide--protein glycosyltransferase subunit 2	Rpn2
4.69859	1.51758	Keep	6	6	6	31	31	31	19.3	3.0881e-18	13069000	12564000	505320	12910000	159240	A2AEB5;A2AEB4;A2AEB3;Q9R0Q4;A2AEB8;A2AEB7;A2AEB6	A2AEB5;A2AEB4;A2AEB3;Q9R0Q4	Mortality factor 4-like protein 2	Morf4l2
4.2062	1.37801	Keep	11	11	11	8.8	8.8	8.8	166.52	2.6591e-29	9019900	8167200	852720	8632300	387560	A2AFQ9;Q8BX17;E9PUU4;F7CKD6	A2AFQ9;Q8BX17;E9PUU4	Gem-associated protein 5	Gemin5
4.73939	1.97449	Keep	8	8	8	14.3	14.3	14.3	86.049	3.3444e-32	13062000	11431000	1631200	11611000	1450700	A2AG50;A2AG51	A2AG50;A2AG51	MAP7 domain-containing protein 2	Map7d2
5.1747	1.72979	Keep	30	30	30	18.4	18.4	18.4	218.71	8.8756e-80	26121000	21185000	4936000	20696000	5424900	Z4YL78;K3W4R5;A2AGT5	Z4YL78;K3W4R5;A2AGT5	Cytoskeleton-associated protein 5	Ckap5
4.13954	1.76464	Keep	3	3	3	14.3	14.3	14.3	31.129	2.382e-10	1257000	1003800	253110	978810	278140	Q80UU2;A2AJG0	Q80UU2;A2AJG0	Ribonuclease P protein subunit p38	Rpp38
4.25528	2.13425	Keep	9	7	7	27.6	20.8	20.8	56.537	1.1196e-48	12584000	9665300	2918900	9523200	3061000	Q8CFK1;A2AJH3;O70311	Q8CFK1;A2AJH3;O70311	Glycylpeptide N-tetradecanoyltransferase;Glycylpeptide N-tetradecanoyltransferase 2	Nmt2
5.65792	2.0969	Keep	10	10	2	21.7	21.7	2.5	50.972	4.8326e-39	53638000	41148000	12490000	39705000	13933000	L7N236;A2AJU2;Q62012;L7MU67;B1B0X0;B1AZM2;B1AVZ5;B1AV09;A2BI02;E9QA14;E9Q1L3;A2BI72;B1B0X6	L7N236;A2AJU2;Q62012;L7MU67;B1B0X0;B1AZM2;B1AVZ5;B1AV09;A2BI02;E9QA14;E9Q1L3;A2BI72;B1B0X6		Gm15127;Gm10439;Ott;Gm15097;Gm15107;Gm15091;Luzp4;Gm15080;Gm15093;Gm15114
5.82051	1.06254	Keep	13	1	1	39.6	4.7	4.7	34.476	7.7218e-68	3377000	3268600	108380	3298600	78416	A2AL12;Q8BG05;V9GX38;A2AL13	A2AL12;Q8BG05	Heterogeneous nuclear ribonucleoprotein A3	Hnrnpa3
3.89059	2.50488	Keep	8	8	8	16.4	16.4	16.4	75.127	8.6894e-27	8561700	6796300	1765400	6923100	1638600	Q8CBM2;A2AL85;Q8BSY0;A2AL71;A2AL77;A2AL83;A2AL79;Q9CR06;Q6P8S1;A2AL74;A2AL78;A2AL76;A2AL75;Q3TU40;A2AL81	Q8CBM2;A2AL85;Q8BSY0	Aspartyl/asparaginyl beta-hydroxylase	Asph
4.4809	1.65549	Keep	15	14	14	10.8	10.2	10.2	173.55	1.3133e-38	11248000	8572300	2676000	8413600	2834600	Z4YKC4;Q80XI3;A2AMI2;A2AMI7;A2AMI6	Z4YKC4;Q80XI3;A2AMI2;A2AMI7	Eukaryotic translation initiation factor 4 gamma 3	Eif4g3
3.37183	1.25598	Keep	7	7	7	10.1	10.1	10.1	117.83	8.0977e-33	6672700	5509300	1163400	5557700	1115000	A2AMY5;Q91VX2;A2AMY7;F6WTC8;F6PYV5	A2AMY5;Q91VX2	Ubiquitin-associated protein 2	Ubap2
5.07005	1.94617	Keep	29	29	29	5.7	5.7	5.7	629.58	2.3296e-63	18886000	16791000	2094700	17349000	1537000	J3QMC5;A2ANY6	J3QMC5;A2ANY6	Midasin	Mdn1
3.97808	1.20232	Keep	16	15	15	6.8	6.4	6.4	300.14	6.8462e-33	6798600	6066800	731770	6385400	413250	Q9QYR6;A2ARP8	Q9QYR6;A2ARP8	Microtubule-associated protein 1A;MAP1A heavy chain;MAP1 light chain LC2	Map1a
5.12301	2.26999	Keep	9	9	9	9.9	9.9	9.9	147.55	4.7498e-22	6654600	5966100	688460	6525400	129140	A2AT37;F6Q3G7	A2AT37		Upf2
3.80789	1.78501	Keep	3	3	3	16.6	16.6	16.6	27.308	1.8265e-06	877810	733320	144480	765370	112440	A2AV19;Q8VBV3	A2AV19;Q8VBV3	Exosome complex component RRP4	Exosc2
5.18138	2.64069	Keep	38	38	38	26.8	26.8	26.8	158.39	5.7542e-284	104980000	84232000	20744000	84617000	20358000	A2AVJ7;Q99PL5	A2AVJ7;Q99PL5	Ribosome-binding protein 1	Rrbp1
4.03661	1.77838	Keep	4	4	4	7.2	7.2	7.2	85.009	8.3235e-10	2576500	1474400	1102100	1297900	1278600	A2AWT6;A2AWT7;A2AWT5;P25976	A2AWT6;A2AWT7;A2AWT5;P25976	Nucleolar transcription factor 1	Ubtf
4.68483	2.89455	Keep	4	4	4	8	8	8	80.86	6.348e-48	3466800	2884100	582750	2922300	544560	A2RSY6	A2RSY6	TRMT1-like protein	Trmt1l
4.05868	1.34682	Keep	25	14	13	38.2	21.1	21.1	67.852	0	81426000	63033000	18394000	59835000	21591000	Q91YZ8;A3KFU5;A3KFU8;Q6PHQ9;D3Z5M2;V9GXG3;G5E8X2	Q91YZ8;A3KFU5;A3KFU8;Q6PHQ9;D3Z5M2		Pabpc4;Gm10110
4.23906	1.55302	Keep	6	6	6	12.3	12.3	12.3	87.881	7.1986e-25	2768600	2481900	286710	2671200	97412	A8Y5K6;Q9EST3;Q5NBZ4	A8Y5K6;Q9EST3;Q5NBZ4	Eukaryotic translation initiation factor 4E transporter	Eif4enif1
4.49424	1.32567	Keep	15	14	14	2.5	2.4	2.4	831.93	3.3267e-30	2904800	2550000	354850	2620800	284020	E9QA63;B1ARU4;E9PVY8;F6Q750;A0A0A0MQA6;F7ACR9;E9QNP1;Q9QXZ0;B1ARU1;F6XCT0;F6SHS0	E9QA63;B1ARU4;E9PVY8;F6Q750;A0A0A0MQA6;F7ACR9;E9QNP1;Q9QXZ0;B1ARU1	Microtubule-actin cross-linking factor 1	Macf1
4.7146	2.2172	Keep	9	9	9	20.6	20.6	20.6	66.113	1.72e-28	8303600	6392300	1911400	6305100	1998600	B1AU25;Q9Z0X1	B1AU25;Q9Z0X1	Apoptosis-inducing factor 1, mitochondrial	Aifm1
3.16786	1.15892	Keep	2	2	2	1.3	1.3	1.3	210.43	6.8389e-05	1914200	1351400	562800	1324100	590110	Q61191;B1AUX2;F6SJS2	Q61191;B1AUX2;F6SJS2	Host cell factor 1;HCF N-terminal chain 1;HCF N-terminal chain 2;HCF N-terminal chain 3;HCF N-terminal chain 4;HCF N-terminal chain 5;HCF N-terminal chain 6;HCF C-terminal chain 1;HCF C-terminal chain 2;HCF C-terminal chain 3;HCF C-terminal chain 4;HCF C-terminal chain 5;HCF C-terminal chain 6	Hcfc1
4.79534	1.53705	Keep	16	16	4	44.5	44.5	11	38.001	3.3732e-77	47491000	42837000	4653900	43439000	4051600	B1AXZ0;Q80UJ0;Q3UR02;Q60899;Q80Y51;B1AXZ6;B1AXZ4;B1AXZ5	B1AXZ0;Q80UJ0;Q3UR02;Q60899;Q80Y51;B1AXZ6;B1AXZ4;B1AXZ5	ELAV-like protein 2	Elavl2
4.91598	1.53978	Keep	14	14	2	35.6	35.6	4	36.609	3.3532e-70	48561000	42092000	6468600	41940000	6620700	B2RXM2;J3QNY1;E9Q7H5	B2RXM2;J3QNY1;E9Q7H5		Gm6793;Gm9242;Gm8991
4.87408	1.5034	Keep	14	14	14	16.4	16.4	16.4	140.13	4.1477e-69	11166000	10086000	1079500	10547000	618960	B2RXW8;B2RXQ2;S4R1D4;Q8BSS9;B8QI34;A0A087WPJ3;A0A087WPM2;B8QI36	B2RXW8;B2RXQ2		Ppfia1
5.33888	1.25653	Keep	2	2	2	24.8	24.8	24.8	12.959	0.00015381	1287700	1208400	79308	1216700	71011	D3YVC8;F6UDW0;F6WLR1;B7ZMQ0;Q14AI6	D3YVC8;F6UDW0;F6WLR1;B7ZMQ0;Q14AI6	RNA pseudouridylate synthase domain-containing protein 3	Rpusd3
6.42961	2.03703	Keep	4	4	4	38.1	38.1	38.1	13.742	3.6208e-21	19140000	13850000	5289100	13266000	5873200	D3YTQ9;P62843	D3YTQ9;P62843	40S ribosomal protein S15	Rps15
2.49826	1.98976	Keep	2	2	2	2.9	2.9	2.9	142.01	2.2995e-15	1402300	855010	547340	1234100	168270	D3YUS5;E9PW37;E9PYD8	D3YUS5;E9PW37;E9PYD8		Rasal2
4.20812	2.19024	Keep	4	4	4	4.5	4.5	4.5	114.26	1.0259e-10	1723900	1532100	191780	1635000	88896	H7BX90;H7BX09;D3YWY4;D3Z6T4;D3YZL8;Q6GQT7;Q925T6;Q6X4T6;D3Z066;D3Z6R6	H7BX90;H7BX09;D3YWY4;D3Z6T4;D3YZL8;Q6GQT7;Q925T6	Glutamate receptor-interacting protein 1	Grip1
4.56528	2.32826	Keep	3	3	3	22.2	22.2	22.2	12.203	4.9414e-08	2464600	1979100	485550	1916400	548210	D3YXC2;Q791T5	D3YXC2;Q791T5	Mitochondrial carrier homolog 1	Mtch1
3.56252	1.25568	Keep	8	8	4	19.7	19.7	11.6	55.074	1.012e-21	11950000	6822700	5127000	5494900	6454800	O09106;D3YYI8;O88895;Q3UM33	O09106;D3YYI8	Histone deacetylase 1;Histone deacetylase	Hdac1;Gm10093
3.24195	1.47332	Keep	7	7	7	4.9	4.9	4.9	197.93	4.194e-15	3165000	2739500	425550	2908600	256440	D3YYU8;A0A0A0MQG1	D3YYU8;A0A0A0MQG1		Obsl1
3.42312	1.17364	Keep	9	9	9	20.4	20.4	20.4	59.698	1.012e-30	21786000	18001000	3784300	18333000	3452200	E9Q4Q2;D3YZC9;D3YZD0;Q64213;D3YVH4;F8WHF9;D6RDB7	E9Q4Q2;D3YZC9;D3YZD0;Q64213;D3YVH4	Splicing factor 1	Sf1
4.65497	2.01099	Keep	8	8	8	9.6	9.6	9.6	95.493	6.3484e-27	7896500	6337300	1559200	6324800	1571700	D3Z0M9	D3Z0M9		Ddx23
4.73374	1.19465	Keep	6	6	3	7.6	7.6	4.4	107.01	7.3247e-18	4850000	4398700	451250	4476600	373340	D3Z1X8;Q3UNN4;P97496;Q3UZD0	D3Z1X8;Q3UNN4;P97496	SWI/SNF complex subunit SMARCC1	Smarcc1
5.13761	3.1071	Keep	2	2	2	8.8	8.8	8.8	41.35	2.5996e-11	1163700	943510	220170	944330	219340	D3Z2B3;D3Z7X0;Q8K370	D3Z2B3;D3Z7X0;Q8K370	Acyl-CoA dehydrogenase family member 10	Acad12;Acad10
5.06883	1.76698	Keep	22	22	22	23.2	23.2	23.2	133.03	1.6582e-100	28199000	25382000	2817300	26071000	2128000	D3Z2J3;Q99PU8;D3Z1G8;D3YXL7	D3Z2J3;Q99PU8	Putative ATP-dependent RNA helicase DHX30	Dhx30
4.16535	2.46477	Keep	5	5	5	14	14	14	59.388	5.7701e-59	9846900	7160900	2686000	7253100	2593800	D3Z619;Q9D824;D3Z3F1;D3Z4V2	D3Z619;Q9D824;D3Z3F1;D3Z4V2	Pre-mRNA 3-end-processing factor FIP1	Fip1l1
3.06226	2.86786	Keep	4	4	4	11.9	11.9	11.9	56.059	1.3755e-18	2425000	930780	1494200	813650	1611400	D3Z4V1;Q922V4;F8WI31	D3Z4V1;Q922V4;F8WI31	Pleiotropic regulator 1	Plrg1
4.31666	1.73479	Keep	10	10	10	12.8	12.8	12.8	112.53	9.1897e-36	14902000	11810000	3091100	11565000	3336700	D3Z5I1;Q3UPF5;G3X9X5	D3Z5I1;Q3UPF5;G3X9X5	Zinc finger CCCH-type antiviral protein 1	Zc3hav1
3.22351	1.30568	Keep	2	2	2	6.4	6.4	6.4	44.229	6.4486e-05	767550	586320	181230	624020	143530	Q61103;D3Z5N6;F8WIP7	Q61103;D3Z5N6;F8WIP7	Zinc finger protein ubi-d4	Dpf2
3.92052	2.39328	Keep	10	10	10	20.6	20.6	20.6	71.302	3.7951e-37	13020000	9798200	3221900	9593700	3426500	D3Z6S1;Q8BM55	D3Z6S1;Q8BM55	Transmembrane protein 214	Tmem214
4.15223	1.27214	Keep	3	2	2	6.3	4.9	4.9	66.169	1.6923e-10	1257000	990760	266270	927440	329590	E9QAT0;D3Z6U8;E9QNF5;Q6AXB7;P35922;E9QAS9;E9QAS8	E9QAT0;D3Z6U8;E9QNF5;Q6AXB7;P35922;E9QAS9;E9QAS8	Fragile X mental retardation protein 1 homolog	Fmr1
3.38018	1.60155	Keep	2	2	2	8.8	8.8	8.8	54.711	7.2086e-08	1239900	866690	373190	831780	408100	D3Z6W1;Q7TSJ2	D3Z6W1;Q7TSJ2	Microtubule-associated protein 6	Map6
4.37677	1.30416	Keep	3	3	3	8.2	8.2	8.2	57.624	2.1206e-07	2332300	1658000	674280	1461300	870980	Q61749;D3Z780	Q61749;D3Z780	Translation initiation factor eIF-2B subunit delta	Eif2b4
5.9542	2.86223	Keep	10	10	10	46.6	46.6	46.6	21.139	3.8542e-34	23091000	18810000	4280900	18265000	4826600	Q9CPT5;D3Z7M5;D6RDE0	Q9CPT5;D3Z7M5	Nucleolar protein 16	Nop16
4.38085	1.15601	Keep	6	6	6	3.9	3.9	3.9	254.44	1.179e-17	1333900	1143600	190290	1143700	190190	G3X922;D4AFX7	G3X922;D4AFX7		Dnajc13
3.97901	2.73099	Keep	8	8	8	20.7	20.7	20.7	54.769	5.0621e-44	19755000	15647000	4108000	15810000	3945100	D6REF7;Q8R0X7;D3YZT4;D3YY13;D3Z1Z3	D6REF7;Q8R0X7;D3YZT4	Sphingosine-1-phosphate lyase 1	Sgpl1
4.50311	2.98807	Keep	3	3	3	7	7	7	61.938	1.3292e-05	1693600	1411300	282270	1449500	244080	D6RG95;E9Q5K9	D6RG95;E9Q5K9		Ythdc1
4.82795	2.09758	Keep	2	2	2	18.1	18.1	18.1	19.411	2.4295e-05	1503700	1144600	359090	1110100	393610	D6RJ50;Q5XJY4;D6RCZ6	D6RJ50;Q5XJY4;D6RCZ6	Presenilins-associated rhomboid-like protein, mitochondrial;P-beta	Parl
3.79861	1.70955	Keep	8	8	7	13.8	13.8	12.5	79.755	5.9163e-22	7395800	4885100	2510700	4632400	2763400	P28740;E0CZ72;F8VQ42;F6SUU5;Q9D481	P28740;E0CZ72;F8VQ42	Kinesin-like protein KIF2A	Kif2a
3.08021	1.28214	Keep	3	3	3	2.5	2.5	2.5	167.15	5.5839e-07	956170	826500	129660	886850	69315	E9PUA2;Q5BLK4	E9PUA2;Q5BLK4	Terminal uridylyltransferase 7	Zcchc6
3.1676	1.67595	Keep	9	9	9	17.7	17.7	17.7	73.681	2.1055e-67	14119000	11418000	2700500	11909000	2210100	E9PUA5;Q9QWT9;G3UXN2;G3UX22	E9PUA5;Q9QWT9	Kinesin-like protein KIFC1	Kifc5b;Kifc1
5.0612	1.43776	Keep	4	4	4	8.3	8.3	8.3	62.975	2.3463e-10	4232100	2938600	1293500	2699500	1532600	E9PUC2;Q9CZW4	E9PUC2;Q9CZW4	Long-chain-fatty-acid--CoA ligase 3	Acsl3
4.13019	2.00137	Keep	5	5	5	5.9	5.9	5.9	108.63	2.1068e-11	1749000	1525500	223500	1589000	159970	Z4YJU8;Q921M4;E9PUQ5;A2AN46;A2AN48	Z4YJU8;Q921M4;E9PUQ5	Golgin subfamily A member 2	Golga2
4.65479	2.91117	Keep	3	3	3	6.1	6.1	6.1	63.301	2.9608e-07	1368900	1152700	216180	1151400	217470	Q8BNV1;Q3UYU2;E9PUQ7;F6SY41;F6ZHN3	Q8BNV1;Q3UYU2;E9PUQ7	tRNA (uracil-5-)-methyltransferase homolog A	Trmt2a
3.5666	1.20483	Keep	10	10	10	22	22	22	63.589	1.0013e-30	15104000	11190000	3913200	11008000	4095600	Q505F5;E9PV22;F6YT33;F6Z4L9	Q505F5;E9PV22	Leucine-rich repeat-containing protein 47	Lrrc47
3.84647	1.17204	Keep	3	3	3	14.1	14.1	14.1	22.109	4.6011e-06	2911900	2594300	317610	2796700	115170	E9PV90;E9PY45;E9Q6M6;Q9D6M3;V9GWS2;Q80X52;E9Q579;Q9DB41	E9PV90;E9PY45;E9Q6M6;Q9D6M3;V9GWS2;Q80X52;E9Q579;Q9DB41	Mitochondrial glutamate carrier 1;Mitochondrial glutamate carrier 2	Slc25a22;Slc25a18
4.41775	1.14594	Keep	25	25	2	14.4	14.4	1	171.28	1.0616e-71	54048000	41349000	12699000	38866000	15182000	E9PVC6;E9Q9E1;Q6NZJ6;D3YWY7;D3Z439;D3YWM1	E9PVC6;E9Q9E1;Q6NZJ6	Eukaryotic translation initiation factor 4 gamma 1	Eif4g1
3.33411	1.99443	Keep	4	4	4	13.8	13.8	13.8	38.559	1.4324e-07	1767800	1165000	602770	1246500	521260	H7BXB1;E9Q4G7;Q8BK63;E9PWB2;E9Q2U6;E9Q3W1	H7BXB1;E9Q4G7;Q8BK63;E9PWB2;E9Q2U6;E9Q3W1	Casein kinase I isoform alpha	Csnk1a1
3.74954	2.09447	Keep	9	9	9	11.3	11.3	11.3	112.87	4.6074e-24	5854700	4941700	913090	5200000	654740	E9PWG6	E9PWG6		Ncapg
1.37505	1.26195	Keep	2	2	2	0.6	0.6	0.6	405.42	3.8381e-05	450640	297170	153470	387480	63153	F7CGG2;E9PZA7;E9QLK7;E9PWT1;Q80YV3	F7CGG2;E9PZA7;E9QLK7;E9PWT1;Q80YV3	Transformation/transcription domain-associated protein	Trrap
4.9009	1.6196	Keep	20	20	20	42.2	42.2	42.2	57.47	2.9621e-243	161460000	136720000	24741000	125810000	35648000	E9PWY9;Q8C0C7;D6RIJ2	E9PWY9;Q8C0C7	Phenylalanine--tRNA ligase alpha subunit	Farsa
4.57801	2.18113	Keep	4	4	4	9	9	9	65.309	7.6467e-77	3282300	2799600	482730	2842400	439950	E9PY48;Q8BSP2;F7CXE4	E9PY48;Q8BSP2;F7CXE4	Condensin-2 complex subunit H2	Ncaph2;Gm7535
5.81905	2.71196	Keep	8	8	8	37.1	37.1	37.1	20.252	4.3474e-228	166470000	66884000	99582000	53564000	112900000	Q9CXW4;E9PYL9;E9PZB3;A2BH06	Q9CXW4;E9PYL9;E9PZB3;A2BH06	60S ribosomal protein L11	Rpl11;Gm10036;Gm5093
4.68654	1.55793	Keep	5	5	5	4	4	4	158.36	1.0123e-12	3540500	3264500	276000	3384300	156290	O88700;E9PZ97	O88700;E9PZ97	Bloom syndrome protein homolog	Blm
2.32967	2.33019	Keep	6	6	6	2.6	2.6	2.6	250.55	1.5033e-11	1121500	842670	278880	879670	241870	E9PZJ8	E9PZJ8	Activating signal cointegrator 1 complex subunit 3	Ascc3
3.80581	2.42841	Keep	3	3	3	11.1	11.1	11.1	41.383	1.886e-06	1281200	1104100	177130	1140400	140830	Q8C163;E9PZS5	Q8C163;E9PZS5	Nuclease EXOG, mitochondrial	Exog
3.881	1.33319	Keep	8	8	8	30.5	30.5	30.5	29.579	2.3153e-24	5966200	4778500	1187700	4829400	1136800	P47758;E9Q035	P47758;E9Q035	Signal recognition particle receptor subunit beta	Srprb;Gm20425
4.97646	2.79541	Keep	10	10	10	42	42	42	41.61	1.9477e-85	38767000	29567000	9200800	28199000	10568000	E9Q179;Q8C5Q4;D3YUN1;D3YV30	E9Q179;Q8C5Q4	G-rich sequence factor 1	Grsf1
2.97324	1.07115	Keep	8	8	5	19.6	19.6	11.6	56.369	2.9101e-28	10517000	6842300	3674300	6348100	4168600	Q6PHZ2;E9Q1T1;E9PXV3;E9Q1W0;E9Q1V9;F7A856;Q8CCM0;F6RWZ9;E9QAJ4;D6RDQ8;F6ZIE1	Q6PHZ2;E9Q1T1;E9PXV3;E9Q1W0;E9Q1V9;F7A856;Q8CCM0	Calcium/calmodulin-dependent protein kinase type II subunit delta	Camk2d
5.47291	1.78948	Keep	37	37	37	30.2	30.2	30.2	144.21	1.5695e-198	73187000	67069000	6117400	69157000	4029600	E9Q2X6;Q8CG47;Q3U763	E9Q2X6;Q8CG47	Structural maintenance of chromosomes protein;Structural maintenance of chromosomes protein 4	Smc4
2.4362	1.98667	Keep	2	2	2	1.8	1.8	1.8	152.01	4.7247e-05	1431100	1107200	323900	1382900	48186	E9Q3G8	E9Q3G8		Nup153
5.74646	3.04263	Keep	2	2	2	28.9	28.9	28.9	11.475	2.2108e-76	41268000	15737000	25532000	12795000	28474000	P47955;E9Q3T0	P47955;E9Q3T0	60S acidic ribosomal protein P1	Rplp1;Gm10073
3.86771	1.67496	Keep	5	5	5	15.7	15.7	15.7	58.697	6.5795e-18	6867600	5722500	1145100	6002400	865150	E9Q4Y8;F6R3T1;F6QFT7	E9Q4Y8;F6R3T1		8030474K03Rik
3.91385	1.40305	Keep	5	5	5	0.8	0.8	0.8	584.49	2.0676e-10	2313100	1775000	538030	1791600	521470	E9Q555;F7A6H4	E9Q555;F7A6H4	E3 ubiquitin-protein ligase RNF213	Rnf213
3.42124	1.02091	Keep	5	5	5	10.3	10.3	10.3	71.011	2.5281e-18	5735600	4605200	1130400	4622800	1112800	P69566;E9Q5D6	P69566;E9Q5D6	Ran-binding protein 9	Ranbp9
4.23411	1.70832	Keep	19	19	19	17.6	17.6	17.6	604.25	3.9443e-41	12470000	11473000	996740	12209000	260770	E9Q616	E9Q616		Ahnak
4.42731	1.89526	Keep	5	5	5	2.3	2.3	2.3	327.45	5.9032e-13	1581000	1345300	235660	1318800	262230	E9Q6J5	E9Q6J5		Bod1l
3.35983	1.05603	Keep	6	1	1	31.9	5.8	5.8	24.117	3.4078e-48	1144700	898000	246690	897500	247180	E9Q7D8;P57722	E9Q7D8;P57722	Poly(rC)-binding protein 3	Pcbp3
4.14211	1.63631	Keep	9	9	9	5.2	5.2	5.2	235.63	1.1169e-25	2328300	1443700	884510	1251400	1076900	E9Q7G0;F6ZQA3	E9Q7G0		Numa1
3.54584	1.18574	Keep	3	3	3	2.5	2.5	2.5	145.72	5.3471e-11	513080	423930	89154	442090	70988	G3UX45;E9Q7L1	G3UX45;E9Q7L1		Urb2
5.35958	1.93603	Keep	5	5	5	14.5	14.5	14.5	61.734	4.7047e-12	5385100	4829200	555850	4808600	576530	E9Q8D0;F6QYD2	E9Q8D0;F6QYD2		Dnajc21
4.57694	1.80178	Keep	15	14	14	15.2	14.3	14.3	140.74	1.0124e-68	11749000	8073900	3675500	11238000	511230	Q8BRT1;E9Q8N5;Q08EB6;F7DCH5	Q8BRT1;E9Q8N5;Q08EB6;F7DCH5	CLIP-associating protein 2	Clasp2
4.22224	1.608	Keep	16	16	16	34	34	34	63.44	1.1731e-66	20021000	16242000	3779600	16154000	3867000	E9Q9H2;P54103;E9Q9H3;Q3TRX6	E9Q9H2;P54103;E9Q9H3	DnaJ homolog subfamily C member 2	Dnajc2
4.8314	2.21254	Keep	4	4	4	2.3	2.3	2.3	207.05	1.3936e-07	1318500	1057200	261260	1059000	259430	E9QAE3	E9QAE3		Btaf1
3.89484	1.31243	Keep	2	2	2	1.3	1.3	1.3	200.06	0.00018368	342970	266530	76441	266330	76643	E9QAF9;Q0VGY8	E9QAF9;Q0VGY8	Protein TANC1	Tanc1
5.35025	1.62649	Keep	20	20	20	10.6	10.6	10.6	216.37	6.9055e-49	20188000	14925000	5262800	13829000	6359200	E9QAS4;Q6PDQ2;E9QAS5;E9PYU4;A2A8L1;E9PYL1;F6WR45;F7C528;E9Q614;B1AR17;F6V4V3	E9QAS4;Q6PDQ2;E9QAS5	Chromodomain-helicase-DNA-binding protein 4	Chd4
3.14293	2.11297	Keep	11	11	11	43.6	43.6	43.6	24.146	2.4102e-78	83573000	29538000	54036000	52212000	31361000	Q9CZM2;E9QAZ2;B8JKK2	Q9CZM2;E9QAZ2;B8JKK2	60S ribosomal protein L15;Ribosomal protein L15	Rpl15;Gm10020
3.9291	1.01635	Keep	21	21	21	28.7	28.7	28.7	101.43	3.9517e-87	37096000	29485000	7611300	29020000	8076400	Q68FL6;E9QB02;F6W0G8	Q68FL6;E9QB02	Methionine--tRNA ligase, cytoplasmic	Mars
5.49063	2.53137	Keep	22	22	22	7.4	7.4	7.4	317.74	8.781e-46	9145900	7428500	1717400	7687000	1458900	Q5XG71;E9QK83	Q5XG71;E9QK83	Small subunit processome component 20 homolog	Utp20
4.78611	1.26039	Keep	5	5	5	10.2	10.2	10.2	74.198	3.4504e-34	3261500	2610800	650740	2424500	837030	Q6PG16;E9QKG8;E9Q4T0;D6RI36;F6XR06	Q6PG16;E9QKG8;E9Q4T0	Holliday junction recognition protein	Hjurp
3.90563	1.57211	Keep	6	6	6	10.2	10.2	10.2	100.09	1.4033e-32	7788700	5930000	1858700	6901200	887520	F6U2C2;O70305;E9QM77;F7B6X4;F6V8M6	F6U2C2;O70305;E9QM77;F7B6X4	Ataxin-2	Atxn2
5.2268	1.45675	Keep	2	2	2	2.3	2.3	2.3	86.906	0.00042139	1705900	1483400	222510	1511700	194200	E9QN31;Q922K7	E9QN31;Q922K7	Putative ribosomal RNA methyltransferase NOP2	Nop2
4.24948	2.1884	Keep	3	3	3	2.2	2.2	2.2	138.02	3.0448e-06	900820	783240	117580	805650	95174	Q7TPV2;E9QNZ2;F6Z1P8	Q7TPV2;E9QNZ2;F6Z1P8	E3 ubiquitin-protein ligase DZIP3	Dzip3
4.28577	1.26345	Keep	3	3	3	11.4	11.4	11.4	32.316	1.2992e-08	2662100	2361700	300360	2434800	227220	Q6PFR5;E9QP00	Q6PFR5;E9QP00	Transformer-2 protein homolog alpha	Tra2a
2.93379	1.61372	Keep	5	5	5	0.9	0.9	0.9	782.13	3.3798e-10	662280	532120	130160	595150	67128	E9QP46;Q6ZWQ0;Q6DFZ2;D3Z412;D3YVK9;F7BX34;F6W8R9	E9QP46;Q6ZWQ0	Nesprin-2	Syne2
4.17483	2.05175	Keep	12	11	11	12.7	12.2	12.2	150.33	1.5659e-33	4798700	4451000	347640	4698200	100490	Q6A026;E9QPI5	Q6A026;E9QPI5	Sister chromatid cohesion protein PDS5 homolog A	Pds5a
5.88104	2.8633	Keep	5	5	5	21.4	21.4	21.4	16.966	3.9708e-14	56929000	47016000	9912600	46580000	10349000	F6QL70;P47915;D3Z1N9;F6YH22;W4VSN7;F6VZG1	F6QL70;P47915;D3Z1N9;F6YH22;W4VSN7	60S ribosomal protein L29	Gm17669;Rpl29;Gm10709;Gm5218
4.03635	1.34557	Keep	3	3	3	23.7	23.7	23.7	20.668	2.4329e-06	1489200	1238800	250440	1245000	244240	F6RBY3;Q9DBE8	F6RBY3;Q9DBE8	Alpha-1,3/1,6-mannosyltransferase ALG2	Alg2
1.27	2.16633	Keep	2	2	2	1.9	1.9	1.9	143.54	4.2176e-05	210650	62124	148520	41332	169310	F6RJ39;Q9JIX8;B8JJ90;Q52KR6;B8JJ92;B8JJ91	F6RJ39;Q9JIX8;B8JJ90;Q52KR6;B8JJ92;B8JJ91	Apoptotic chromatin condensation inducer in the nucleus	Acin1
3.279	1.13875	Keep	2	2	2	9.9	9.9	9.9	32.545	8.7536e-06	1055300	886170	169150	1017600	37712	F6SQH7;Q91VA6	F6SQH7;Q91VA6	Polymerase delta-interacting protein 2	Poldip2
6.06816	2.79666	Keep	16	16	16	55.2	55.2	55.2	21.882	3.4113e-67	144210000	45415000	98796000	29316000	114890000	F6SVV1;P62082	F6SVV1;P62082	40S ribosomal protein S7	Gm9493;Rps7
6.08549	1.78362	Keep	2	2	2	6.7	6.7	6.7	40.675	4.1127e-08	1354800	763820	590930	601450	753300	F7C386;Q8BSF4;F6TVX7;D3YY63;E9PX91	F7C386;Q8BSF4;F6TVX7;D3YY63;E9PX91	Phosphatidylserine decarboxylase proenzyme;Phosphatidylserine decarboxylase alpha chain;Phosphatidylserine decarboxylase beta chain	Pisd;Gm20671
4.58623	2.5035	Keep	4	4	4	10	10	10	71.037	6.0682e-14	3272700	2704700	568000	2709500	563170	F6VYQ6;Q8K366;P56960	F6VYQ6;Q8K366;P56960	Exosome component 10	Exosc10
6.03325	1.88213	Keep	17	17	17	52	52	52	17.718	4.2077e-146	216090000	104400000	111690000	79516000	136580000	P62270;F6YVP7;S4R1N6	P62270;F6YVP7;S4R1N6	40S ribosomal protein S18	Rps18;Gm10260
3.98674	1.45712	Keep	8	3	3	19.4	8	8	61.391	5.1949e-48	3973500	2970100	1003400	2975500	998040	F6ZFU0;Q9CVV2;E9PUM6	F6ZFU0		Eef1d
3.37809	1.30883	Keep	5	5	5	10.2	10.2	10.2	73.279	1.5552e-13	5338500	4324100	1014400	4563300	775130	F7AC41;Q91VU7;F6XMS4;F7CG42	F7AC41;Q91VU7		Pus7
5.35361	1.98637	Keep	12	12	11	11.1	11.1	10.6	164.42	3.4108e-42	15786000	14905000	880970	15107000	679070	Q4VA53;F8WHU5	Q4VA53;F8WHU5	Sister chromatid cohesion protein PDS5 homolog B	Pds5b
4.98288	2.61852	Keep	3	3	3	3.8	3.8	3.8	133.68	2.3114e-15	1671900	1538400	133430	1587300	84529	Q9Z207;F8WIG5	Q9Z207;F8WIG5	Protein diaphanous homolog 3	Diaph3;Diap3
5.7957	2.67758	Keep	6	6	6	52.8	52.8	52.8	12.31	1.1348e-31	92503000	24686000	67816000	10142000	82361000	F8WJ41;P62245;D3Z712;D3YVB4	F8WJ41;P62245;D3Z712;D3YVB4	40S ribosomal protein S15a	Rps15a
1.93341	1.23977	Keep	5	5	5	7.6	7.6	7.6	96.428	5.0587e-20	5077200	4016200	1061000	4527800	549420	Q9ESV0;F8WJA0	Q9ESV0;F8WJA0	ATP-dependent RNA helicase DDX24	Ddx24
4.07999	1.82452	Keep	3	3	3	20.7	20.7	20.7	21.935	4.6917e-09	1308100	878570	429500	813730	494340	F8WJG3;P62996	F8WJG3;P62996	Transformer-2 protein homolog beta	Tra2b
4.82529	2.98825	Keep	12	12	11	13.6	13.6	12.7	125.86	2.1779e-48	17303000	12646000	4657400	16410000	893170	G3UWX1;P35601;G3X8Z6;Q5U4B1;G3UXL4	G3UWX1;P35601;G3X8Z6;Q5U4B1;G3UXL4	Replication factor C subunit 1	Rfc1
4.56378	1.93855	Keep	5	5	5	34.6	34.6	34.6	13.897	1.4263e-34	49163000	35066000	14097000	33133000	16031000	G3UXT7;Q8CFQ9;P56959;F6QCI0;Q8BQ46	G3UXT7;Q8CFQ9;P56959	RNA-binding protein FUS	Fus
4.36275	1.75604	Keep	14	14	14	14.6	14.6	14.6	148.58	1.1934e-55	12412000	10876000	1535500	11160000	1252200	G3UYG6;Q6Y7W8;G3UWR2;E9Q2M5;G3UZX7;G3UYR9;G3UZW5;G3UYH4	G3UYG6;Q6Y7W8;G3UWR2;E9Q2M5;G3UZX7;G3UYR9	PERQ amino acid-rich with GYF domain-containing protein 2	Gigyf2
3.87769	3.0276	Keep	2	2	2	8.3	8.3	8.3	25.751	8.1369e-05	2029200	1557600	471610	1551600	477580	G3UZJ2;G3UWW1;G3UZV6;Q80X35;Q80ZL4;Q3TLQ0;P20357	G3UZJ2;G3UWW1;G3UZV6;Q80X35;Q80ZL4;Q3TLQ0;P20357	Microtubule-associated protein;Microtubule-associated protein 2	Map2
4.19371	1.05755	Keep	2	2	2	9.2	9.2	9.2	29.469	3.6291e-06	4257300	3474700	782560	3403800	853480	G3X8S5;O54946;Q9QYI8	G3X8S5;O54946;Q9QYI8	DnaJ homolog subfamily B member 6;DnaJ homolog subfamily B member 7	Dnajb6;Dnajb7
4.36995	2.10652	Keep	8	8	8	11.1	11.1	11.1	105.69	2.6708e-16	2836800	1375800	1461000	1127800	1709000	Q0P678;H3BIW0;G3X8T2;H3BKL4;H3BJN4;H3BJJ9	Q0P678;H3BIW0;G3X8T2	Zinc finger CCCH domain-containing protein 18	Zc3h18
2.36001	1.55675	Keep	5	5	5	23.4	23.4	23.4	31.471	9.7683e-13	3714200	2824100	890130	2981400	732790	G3X926;Q9JJ80;S4R1Y5;S4R2H5;S4R2R2	G3X926;Q9JJ80;S4R1Y5;S4R2H5	Ribosome production factor 2 homolog	Rpf2
4.3534	2.27378	Keep	13	13	13	14.1	14.1	14.1	119.82	3.4278e-59	10875000	9917800	957290	10202000	673190	Q920B9;G3X956	Q920B9;G3X956	FACT complex subunit SPT16	Supt16h;Supt16
3.62624	1.76727	Keep	3	3	1	4.2	4.2	1.6	98.752	3.1389e-06	1010300	661090	349170	605100	405160	O35711;G3X957	O35711;G3X957	Liprin-beta-2	Ppfibp2
5.7193	1.84848	Keep	32	32	32	32.5	32.5	32.5	86.805	0	356270000	316230000	40048000	318170000	38100000	G3XA10;Q8VEK3	G3XA10;Q8VEK3	Heterogeneous nuclear ribonucleoprotein U	Hnrnpu
4.83592	1.81213	Keep	11	11	11	14.4	14.4	14.4	145.81	1.8983e-33	8616200	7782700	833490	7920000	696250	Q99NB9;G5E866;A0A087WNS2	Q99NB9;G5E866	Splicing factor 3B subunit 1	Sf3b1
4.40988	1.51389	Keep	16	16	16	10.1	10.1	10.1	224.13	9.6375e-56	7301800	4855900	2445900	4498900	2802900	G5E870;A0A087WNZ7;A0A087WRV6;Q3TP48;A0A087WQ02;A0A087WP92;A0A087WS65;A0A087WS33	G5E870;A0A087WNZ7	E3 ubiquitin-protein ligase TRIP12	Trip12
5.79899	1.16421	Keep	8	8	8	30.3	30.3	30.3	37.827	3.0429e-23	47412000	46244000	1168000	47054000	357980	Q3TUH1;G5E881;G3UWL8;D6RGT1;G3UYJ1	Q3TUH1;G5E881;G3UWL8	Mitochondrial translocator assembly and maintenance protein 41 homolog	Tamm41
2.92106	1.01671	Keep	7	7	7	7.3	7.3	7.3	152.48	1.4224e-16	3023700	2283400	740300	2390700	632940	Q3UJB9;G5E896;D6RE33;F6ZJ27;F6V5I7	Q3UJB9;G5E896;D6RE33	Enhancer of mRNA-decapping protein 4	Edc4
4.21354	1.89817	Keep	8	8	5	9	9	4.7	101.36	5.941e-19	10812000	7591400	3220300	7308900	3502800	H3BKM0;Q9DBG3;H3BIY9	H3BKM0;Q9DBG3;H3BIY9	AP-2 complex subunit beta	Ap2b1
3.4402	1.55134	Keep	2	2	2	4.1	4.1	4.1	80.788	7.3676e-08	1375600	1126900	248680	1200000	175560	Q3TB04;Q8BIE6;H3BIZ7	Q3TB04;Q8BIE6;H3BIZ7	FERM domain-containing protein 4A	Frmd4a
4.35119	1.75275	Keep	15	15	15	18.5	18.5	18.5	108.59	5.8197e-42	12766000	10806000	1959400	11175000	1590500	H3BJU7;H3BJX8;H3BJ45;H3BJ40;H3BKH9;Q60875;H3BLF9;H3BJ59;H3BL15;H3BLJ1;H3BIX8;H3BJM4;H3BJ48	H3BJU7;H3BJX8;H3BJ45;H3BJ40;H3BKH9;Q60875	Rho guanine nucleotide exchange factor 2	Arhgef2
4.21807	1.38747	Keep	2	2	2	4.7	4.7	4.7	67.235	5.2659e-06	568370	321200	247170	252520	315860	Q8R2K4;K3W4L1;H3BK01;A0A087WQC4;H3BJR2	Q8R2K4;K3W4L1;H3BK01;A0A087WQC4;H3BJR2	TAF6-like RNA polymerase II p300/CBP-associated factor-associated factor 65 kDa subunit 6L	Taf6l
4.64573	3.05667	Keep	5	5	5	5.2	5.2	5.2	135	2.6096e-14	2319100	1685100	634010	1738400	580680	O08784;H3BL37;Q05CS0;H3BIX0	O08784;H3BL37;Q05CS0;H3BIX0	Treacle protein	Tcof1
2.6287	1.62686	Keep	4	3	3	2.6	2.1	2.1	177.81	2.6621e-07	345620	190160	155460	157270	188350	H3BL83;Q3UHU5;B8JJI7;E1U8D0;A2ACV6	H3BL83;Q3UHU5;B8JJI7	Protein SOGA2	Soga2
4.6274	1.58871	Keep	13	13	13	10.2	10.2	10.2	173.94	4.1194e-42	10845000	8669300	2176000	8444600	2400700	H7BX26;Q6A065;Q80U49	H7BX26;Q6A065	Centrosomal protein of 170 kDa	Cep170
5.55986	1.85663	Keep	9	9	9	29.8	29.8	29.8	27.744	2.8153e-32	49647000	47597000	2049400	48449000	1197900	Q6PDM2;H7BX95;F7AI47	Q6PDM2;H7BX95	Serine/arginine-rich splicing factor 1	Srsf1
4.09315	1.23848	Keep	7	7	7	25.9	25.9	25.9	42.15	3.6232e-38	12589000	8025300	4563500	4780000	7808800	I7HIK9;Q80ZA1;P02340;Q549C9	I7HIK9;Q80ZA1;P02340;Q549C9	Cellular tumor antigen p53	Trp53;Tp53
3.69242	1.912	Keep	2	2	2	3.2	3.2	3.2	82.975	0.00023828	658790	519190	139600	517250	141550	Q80UU1;J3QM81	Q80UU1;J3QM81	Ankyrin repeat and zinc finger domain-containing protein 1	Ankzf1
3.03812	1.29349	Keep	3	3	3	8.6	8.6	8.6	49.295	6.7625e-08	983660	493690	489960	346410	637250	P20664;J3QN19	P20664;J3QN19	DNA primase small subunit;DNA primase	Prim1
5.28321	2.29966	Keep	2	2	2	2	2	2	111.23	5.2741e-05	775390	524580	250810	499850	275540	Q8BIH0;J3QNK5	Q8BIH0;J3QNK5	Histone deacetylase complex subunit SAP130	Sap130
4.49655	1.56467	Keep	9	9	9	4.8	4.8	4.8	245.16	1.03e-19	2210700	1320000	890770	1226900	983820	Q6P4S8;K3W4P2	Q6P4S8;K3W4P2	Integrator complex subunit 1	Ints1
3.05385	1.19547	Keep	2	2	2	8.4	8.4	8.4	24.74	6.3479e-05	789880	534010	255870	494850	295030	O08547;D6RES2;E9Q6R3	O08547;D6RES2;E9Q6R3	Vesicle-trafficking protein SEC22b	Sec22b
4.04668	1.87857	Keep	12	12	12	16.3	16.3	16.3	72.3	5.5669e-56	20136000	15688000	4448200	15791000	4345700	O08582	O08582	GTP-binding protein 1	Gtpbp1
5.699	2.06681	Keep	6	6	6	25.9	25.9	25.9	26.94	1.404e-41	66539000	56832000	9706800	56269000	10269000	O08583;Q9JJW6;G3X9I4	O08583;Q9JJW6;G3X9I4	THO complex subunit 4;RNA and export factor-binding protein 2	Alyref;Refbp2;Alyref2
4.12746	1.8222	Keep	9	9	9	22	22	22	50.526	3.8122e-26	14871000	11240000	3631600	10755000	4116600	Q3TMN1;O08663;Q3UI33;M0QW69;M0QWM9;M0QW48;M0QWX0	Q3TMN1;O08663;Q3UI33;M0QW69;M0QWM9	Methionine aminopeptidase;Methionine aminopeptidase 2	Metap2
5.8773	2.94265	Keep	8	8	8	39.4	39.4	39.4	18.579	1.4342e-81	89050000	37622000	51428000	30799000	58250000	Q9CQM8;O09167	Q9CQM8;O09167	60S ribosomal protein L21	Rpl21
3.53937	1.08025	Keep	5	5	5	20.7	20.7	20.7	33.296	4.2302e-11	2265100	1589200	675960	1675700	589380	O35129;F6QPR1;F6Q8V7	O35129	Prohibitin-2	Phb2
3.97687	1.31191	Keep	12	12	12	16.7	16.7	16.7	91.006	1.8935e-66	22623000	18700000	3922300	18463000	4160100	O35286	O35286	Putative pre-mRNA-splicing factor ATP-dependent RNA helicase DHX15	Dhx15
5.38112	2.58402	Keep	5	4	4	17.5	17.5	17.5	30.891	2.8541e-24	12693000	11705000	988620	11833000	860430	O35326;Q9D8S5	O35326;Q9D8S5	Serine/arginine-rich splicing factor 5	Srsf5
4.19459	1.41538	Keep	7	7	7	19.7	19.7	19.7	43.528	9.7705e-52	24427000	17511000	6916900	15876000	8551900	O35465;F6WP10;D3Z597	O35465	Peptidyl-prolyl cis-trans isomerase FKBP8	Fkbp8
4.43756	1.75082	Keep	14	12	7	43.4	37.4	21.8	49.199	0	219440000	161140000	58301000	155090000	64357000	O35737;Q8C2Q7	O35737;Q8C2Q7	Heterogeneous nuclear ribonucleoprotein H;Heterogeneous nuclear ribonucleoprotein H, N-terminally processed	Hnrnph1
3.5698	1.51101	Keep	8	8	8	20.4	20.4	20.4	49.027	6.5266e-32	16387000	11213000	5174300	10805000	5582500	O54734	O54734	Dolichyl-diphosphooligosaccharide--protein glycosyltransferase 48 kDa subunit	Ddost
3.97512	1.33297	Keep	7	7	7	7.7	7.7	7.7	135.08	1.7107e-17	2991800	2705000	286800	2891100	100750	O54774	O54774	AP-3 complex subunit delta-1	Ap3d1
4.86611	1.82757	Keep	15	15	15	42	42	42	49.783	4.6159e-65	25596000	19578000	6018100	18355000	7240800	O54825	O54825	Bystin	Bysl
3.8582	1.03612	Keep	6	6	6	22.9	22.9	22.9	41.215	1.9989e-17	3806700	3213300	593320	3613100	193550	O54833	O54833	Casein kinase II subunit alpha	Csnk2a2
3.87372	1.45476	Keep	2	2	2	8.1	8.1	8.1	33.363	1.3729e-05	6678600	4986000	1692600	4678900	1999700	O55125	O55125	Protein NipSnap homolog 1	Nipsnap1
6.19982	1.92862	Keep	5	5	5	23.6	23.6	23.6	12.554	7.4533e-26	26855000	6707700	20148000	2605100	24250000	O55142	O55142	60S ribosomal protein L35a	Rpl35a
3.99776	1.67138	Keep	5	5	5	12.6	12.6	12.6	51.373	3.2049e-14	6474600	4341100	2133500	4051500	2423100	O55222;F6Q5Z1;D3YZA5	O55222;F6Q5Z1	Integrin-linked protein kinase	Ilk
5.38866	1.95136	Keep	9	9	9	41.2	41.2	41.2	29.174	7.109e-29	12388000	8068900	4319400	7309400	5078900	O70152;A2BDX2;F8WII3	O70152;A2BDX2	Dolichol-phosphate mannosyltransferase	Dpm1
4.32823	1.01378	Keep	16	16	16	27	27	27	63.988	5.2787e-104	98647000	72039000	26608000	66242000	32404000	O70194	O70194	Eukaryotic translation initiation factor 3 subunit D	Eif3d
4.01721	2.71268	Keep	9	9	7	22.4	22.4	15.7	56.888	8.9741e-71	22406000	16440000	5965900	16393000	6012800	O70310	O70310	Glycylpeptide N-tetradecanoyltransferase 1	Nmt1
5.84162	2.9286	Keep	8	8	8	29.8	29.8	29.8	34.741	7.9394e-40	21668000	12540000	9128100	11510000	10158000	O70503	O70503	Estradiol 17-beta-dehydrogenase 12	Hsd17b12
5.00365	1.61443	Keep	9	9	7	17.7	17.7	14.5	73.088	6.6235e-23	8903700	7458500	1445200	7584600	1319100	O70551;F8WGJ7;Q9Z0G2	O70551	SRSF protein kinase 1	Srpk1
3.85319	1.28783	Keep	2	2	2	4	4	4	53.918	0.0001709	1341400	1091400	249950	1106800	234610	O88455	O88455	7-dehydrocholesterol reductase	Dhcr7
6.31066	1.45554	Keep	13	13	13	43.9	43.9	43.9	37.402	2.5518e-75	74524000	64291000	10233000	63301000	11222000	O88569	O88569	Heterogeneous nuclear ribonucleoproteins A2/B1	Hnrnpa2b1
4.68072	1.50345	Keep	2	2	2	7.1	7.1	7.1	29.473	5.7643e-05	1646500	1395400	251060	1371600	274900	O88796	O88796	Ribonuclease P protein subunit p30	Rpp30
4.70949	2.92258	Keep	23	23	23	40.8	40.8	40.8	80.027	0	75354000	54932000	20423000	53973000	21381000	O88967	O88967	ATP-dependent zinc metalloprotease YME1L1	Yme1l1
5.77976	1.92212	Keep	5	5	5	42.5	42.5	42.5	16.604	1.855e-26	15739000	6668200	9070400	4604500	11134000	O89086;Q8BG13;S4R2M6	O89086;Q8BG13	Putative RNA-binding protein 3	Rbm3
4.46329	1.15517	Keep	20	20	20	36.8	36.8	36.8	62.747	1.2977e-136	151600000	119790000	31806000	117950000	33647000	P03975	P03975	IgE-binding protein	Iap
3.63145	1.22027	Keep	3	2	2	11.1	8.3	8.3	40.57	1.5921e-08	1265500	968780	296690	1019100	246350	P05132	P05132	cAMP-dependent protein kinase catalytic subunit alpha	Prkaca
5.80995	2.71348	Keep	48	48	48	45	45	45	76.722	0	1235000000	1047600000	187400000	1039200000	195820000	P09405;A0A087WRM5	P09405	Nucleolin	Ncl
4.73278	1.46383	Keep	5	5	5	35.7	35.7	35.7	13.992	1.0609e-15	35065000	16394000	18670000	11884000	23181000	Q8CGP2;Q8CGP1;Q6ZWY9;Q64525;Q64478;Q64475;P10854;P10853;Q8CBB6;G3X9D5;Q9D2U9;Q8CGP0;Q64524;P70696	Q8CGP2;Q8CGP1;Q6ZWY9;Q64525;Q64478;Q64475;P10854;P10853;Q8CBB6;G3X9D5;Q9D2U9;Q8CGP0;Q64524	Histone H2B type 1-P;Histone H2B type 1-K;Histone H2B type 1-C/E/G;Histone H2B type 2-B;Histone H2B type 1-H;Histone H2B type 1-B;Histone H2B type 1-M;Histone H2B type 1-F/J/L;Histone H2B;Histone H2B type 3-A;Histone H2B type 3-B;Histone H2B type 2-E	Hist1h2bp;Hist1h2bk;Hist1h2bc;Hist2h2bb;Hist1h2bh;Hist1h2bb;Hist1h2bm;Hist1h2bf;Gm13646;Hist3h2ba;Hist3h2bb;Hist2h2be
6.3889	2.86422	Keep	7	7	7	44.1	44.1	44.1	14.427	4.2713e-60	39487000	15897000	23590000	11292000	28195000	P11031	P11031	Activated RNA polymerase II transcriptional coactivator p15	Sub1
3.81905	1.05401	Keep	15	13	12	24.6	21	19.9	85.359	7.2817e-90	21926000	19224000	2701500	19791000	2135200	P12382	P12382	6-phosphofructokinase, liver type	Pfkl
5.96012	2.69526	Keep	20	20	20	47	47	47	29.976	1.7913e-136	302040000	270010000	32028000	270470000	31565000	P12970;F6VBB8;V9GX35;F6SSI5	P12970	60S ribosomal protein L7a	Rpl7a
5.65116	1.64782	Keep	25	25	4	17.1	17.1	2.8	183.19	4.3845e-92	49013000	44727000	4285400	45425000	3587400	P13864	P13864	DNA (cytosine-5)-methyltransferase 1	Dnmt1
6.13543	2.01814	Keep	5	5	5	32.4	32.4	32.4	16.605	1.4112e-41	43742000	22577000	21165000	17503000	26239000	P14115	P14115	60S ribosomal protein L27a	Rpl27a
6.28355	1.95416	Keep	14	14	14	59.6	59.6	59.6	16.445	1.3678e-69	204340000	65551000	138790000	36331000	168010000	P14131	P14131	40S ribosomal protein S16	Rps16
5.93324	2.80072	Keep	22	22	22	49.6	49.6	49.6	31.419	3.1593e-131	126960000	114500000	12459000	114730000	12227000	P14148;F6XI62	P14148;F6XI62	60S ribosomal protein L7	Rpl7
5.85025	2.75877	Keep	15	15	1	55.5	55.5	4.1	34.216	3.6635e-288	295870000	247460000	48413000	244720000	51156000	P14869;S4R1N1	P14869;S4R1N1	60S acidic ribosomal protein P0	Rplp0
4.85238	1.94478	Keep	41	41	40	20.4	20.4	20	270.25	2.5586e-193	125050000	108960000	16093000	109180000	15871000	P14873	P14873	Microtubule-associated protein 1B;MAP1B heavy chain;MAP1 light chain LC1	Map1b
5.94653	1.64293	Keep	9	3	3	34	15.6	15.6	21.266	4.4974e-39	10413000	10046000	366240	10241000	171730	P15864;P43277	P15864;P43277	Histone H1.2;Histone H1.3	Hist1h1c;Hist1h1d
3.91886	1.98306	Keep	9	4	4	10.6	5	5	107.66	5.43e-29	1130200	855020	275130	838710	291450	P17426;F6TPX8;E9PWD0	P17426	AP-2 complex subunit alpha-1	Ap2a1
4.85117	2.16514	Keep	11	11	6	13.2	13.2	7.4	104.02	7.736e-34	7927600	5533800	2393700	5038800	2888700	P17427	P17427	AP-2 complex subunit alpha-2	Ap2a2
5.44091	2.39974	Keep	4	4	4	14	14	14	49.935	4.8196e-10	3175400	2076400	1099000	1916600	1258900	P19182;E9PZB9;E9Q949;F6TBT6;E9QA38;E9QA50;E9PVS0;E9Q1E6	P19182;E9PZB9;E9Q949	Interferon-related developmental regulator 1	Ifrd1
5.89763	2.37473	Keep	8	8	8	31.5	31.5	31.5	23.464	1.5056e-67	76834000	36730000	40103000	30594000	46240000	P19253;E9Q5A0;S4R281	P19253;E9Q5A0;S4R281	60S ribosomal protein L13a	Rpl13a
4.87349	1.77032	Keep	4	4	2	35.9	35.9	23.4	13.95	2.6216e-18	48318000	23137000	25181000	13977000	34340000	Q8CGP6;Q8R1M2;Q8CGP4;Q8CGP7;Q8CGP5;Q8BFU2;P22752;F8WIX8;Q64523;Q6GSS7	Q8CGP6;Q8R1M2;Q8CGP4;Q8CGP7;Q8CGP5;Q8BFU2;P22752;F8WIX8;Q64523;Q6GSS7	Histone H2A type 1-H;Histone H2A.J;Histone H2A;Histone H2A type 1-K;Histone H2A type 1-F;Histone H2A type 3;Histone H2A type 1;Histone H2A type 2-C;Histone H2A type 2-A	Hist1h2ah;H2afj;Hist1h2aa;Hist1h2ak;Hist1h2af;Hist3h2a;Hist1h2ab;Hist1h2al;Hist2h2ac;Hist2h2aa1
5.74059	2.81687	Keep	13	13	13	51.5	51.5	51.5	31.231	5.1383e-215	265150000	200660000	64481000	205310000	59836000	P25444;D3YVC1;D3YWJ3;J3QMG5;F6YTZ4;E9Q1N8;D3Z536	P25444;D3YVC1;D3YWJ3;J3QMG5;F6YTZ4;E9Q1N8	40S ribosomal protein S2	Rps2;Gm5786;Gm6576;Gm18025
4.30014	2.76827	Keep	10	10	10	15.6	15.6	15.6	68.542	7.731e-51	8513000	6097400	2415500	6086300	2426700	P26043;Q7TSG6;P26041;P26040	P26043;Q7TSG6	Radixin	Rdx
3.89995	1.59703	Keep	10	10	10	30.3	30.3	30.3	53.516	3.1444e-77	18810000	10953000	7856800	9579200	9230700	P26369;Q3KQM4	P26369;Q3KQM4	Splicing factor U2AF 65 kDa subunit	U2af2
5.33829	1.62868	Keep	3	3	3	7.4	7.4	7.4	23.656	3.0743e-06	3192900	1608100	1584700	1143300	2049600	P27048;P63163	P27048;P63163	Small nuclear ribonucleoprotein-associated protein B;Small nuclear ribonucleoprotein-associated protein N	Snrpb;Snrpn
5.13852	2.48852	Keep	8	8	8	9.2	9.2	9.2	117.43	3.5363e-27	10409000	6352200	4056700	5683900	4725000	P27546;E9PZ43;E9PWC0;F7CK47;F6XPV7;F6V4Z1	P27546;E9PZ43;E9PWC0;F7CK47	Microtubule-associated protein 4;Microtubule-associated protein	Map4
5.71406	2.06633	Keep	18	18	18	44.2	44.2	44.2	46.109	8.4342e-65	146980000	124660000	22320000	123690000	23295000	P27659;A0A087WNS0;A0A087WQK0	P27659	60S ribosomal protein L3	Rpl3
3.90332	1.07286	Keep	37	37	14	50.9	50.9	20.8	70.67	0	838370000	627060000	211310000	589450000	248920000	P29341;F6ZAX1;Q8C7D3;A2A5N3	P29341	Polyadenylate-binding protein 1	Pabpc1
3.88724	1.32464	Keep	10	10	10	48.4	48.4	48.4	33.997	1.925e-34	37851000	33690000	4160800	35039000	2812100	P31230;Q3UZG4	P31230;Q3UZG4	Aminoacyl tRNA synthase complex-interacting multifunctional protein 1;Endothelial monocyte-activating polypeptide 2	Aimp1
4.80003	1.87892	Keep	10	10	10	28.2	28.2	28.2	47.756	4.1149e-38	20022000	16546000	3476700	18616000	1405900	P32067;A2AR07;F6SXM5;D6RI87	P32067;A2AR07	Lupus La protein homolog	Ssb
5.5408	1.72155	Keep	15	15	15	47.7	47.7	47.7	40.512	1.0033e-137	49909000	43057000	6851900	42609000	7299200	P32233;F7BQ65	P32233	Developmentally-regulated GTP-binding protein 1	Drg1
4.63623	1.905	Keep	16	16	15	16.3	16.3	15.4	139.52	2.7011e-80	12321000	11288000	1032700	11692000	629130	P33174;E9PX57	P33174	Chromosome-associated kinesin KIF4	Kif4
5.76368	1.66558	Keep	7	7	5	24.5	24.5	16.8	34.306	1.7766e-18	16297000	14638000	1658900	14617000	1679900	P35550	P35550	rRNA 2-O-methyltransferase fibrillarin	Fbl
5.8461	2.35214	Keep	7	7	7	60	60	60	17.804	3.2702e-153	130310000	68527000	61778000	58627000	71678000	P35979;F8VQK7	P35979	60S ribosomal protein L12	Rpl12
6.0517	2.269	Keep	12	12	12	46.3	46.3	46.3	21.644	1.208e-205	210640000	107810000	102820000	88280000	122360000	P35980;G3UZJ6;G3UZK4;G3UX28;G3UYV6	P35980;G3UZJ6;G3UZK4	60S ribosomal protein L18	Rpl18
6.07291	2.48972	Keep	10	10	10	40.9	40.9	40.9	15.733	1.2477e-54	49226000	23405000	25822000	19678000	29548000	P41105;F6Z0X0	P41105	60S ribosomal protein L28	Rpl28
4.94684	1.29231	Keep	9	9	7	32.7	32.7	26.8	34.883	1.362e-26	24192000	22691000	1500300	23131000	1060500	P42669	P42669	Transcriptional activator protein Pur-alpha	Pura
5.70568	2.97964	Keep	11	11	5	33.3	33.3	15.5	21.977	2.0727e-52	43316000	41790000	1526000	42797000	519440	P43274	P43274	Histone H1.4	Hist1h1e
4.2907	2.08919	Keep	10	8	8	14.6	12.3	12.3	85.268	1.7517e-28	6027900	3412600	2615200	2957000	3070900	P47857	P47857	6-phosphofructokinase, muscle type	Pfkm
6.0024	2.00515	Keep	19	19	19	44.3	44.3	44.3	33.509	4.4061e-139	215270000	186960000	28317000	183950000	31318000	P47911;E9PUX4	P47911;E9PUX4	60S ribosomal protein L6	Rpl6;Gm5428
5.21411	1.59015	Keep	15	15	15	48.5	48.5	48.5	34.4	2.2308e-60	139630000	131910000	7717300	137250000	2377700	P47962;D3YYV8	P47962;D3YYV8	60S ribosomal protein L5	Rpl5
5.89454	1.98101	Keep	14	14	14	46.9	46.9	46.9	24.305	1.0851e-274	261040000	199410000	61632000	188810000	72230000	P47963	P47963	60S ribosomal protein L13	Rpl13
4.20873	1.93821	Keep	21	21	10	55	55	30.5	32.904	6.8937e-145	412690000	271380000	141310000	251150000	161540000	P48962	P48962	ADP/ATP translocase 1	Slc25a4
6.16049	1.79743	Keep	16	16	16	41.9	41.9	41.9	34.196	2.0237e-126	212210000	183470000	28745000	180560000	31653000	P49312;Q5EBP8	P49312;Q5EBP8	Heterogeneous nuclear ribonucleoprotein A1	Hnrnpa1
5.01443	3.21751	Keep	26	26	26	52.8	52.8	52.8	43.698	1.1893e-270	292760000	220560000	72208000	214210000	78553000	P50580;D3YVH7	P50580;D3YVH7	Proliferation-associated protein 2G4	Pa2g4
6.30096	2.8156	Keep	9	9	9	51.6	51.6	51.6	21.881	1.5907e-51	105790000	75725000	30061000	70235000	35551000	P51410;D3Z629;D3YZT0;S4R1R7	P51410;D3Z629	60S ribosomal protein L9	Rpl9
4.60013	2.01806	Keep	20	9	9	51	26.5	26.5	32.931	5.9455e-181	149950000	115210000	34737000	113950000	36004000	P51881;Q3V132	P51881	ADP/ATP translocase 2	Slc25a5
3.51513	1.39061	Keep	6	6	6	16.1	16.1	16.1	57.927	4.7977e-87	15175000	11194000	3980800	10928000	4247300	P52293;A2A600;A2A601;A6PW68	P52293	Importin subunit alpha-2	Kpna2
4.90038	1.64289	Keep	4	4	4	12.7	12.7	12.7	39.106	3.5228e-09	3229400	3005900	223520	3101700	127690	P52432;G3UX92;G3UXX5;D3Z7Q8;D3Z3D6	P52432;G3UX92;G3UXX5;D3Z7Q8;D3Z3D6	DNA-directed RNA polymerases I and III subunit RPAC1	Polr1c
4.59883	1.81414	Keep	9	9	9	17.6	17.6	17.6	87.021	1.3205e-46	22577000	20337000	2239800	21416000	1160400	P52479;G3UYQ8;G3X9U6	P52479	Ubiquitin carboxyl-terminal hydrolase 10	Usp10
4.6541	1.11676	Keep	4	4	4	22.4	22.4	22.4	23.058	1.8657e-34	16893000	16096000	797350	16717000	175610	Q3UJH4;P52651;V9GXJ4	Q3UJH4;P52651;V9GXJ4	Homeobox protein Rhox5	Rhox5
3.91707	1.5217	Keep	4	4	4	11.8	11.8	11.8	53.267	6.3553e-18	5597200	4577200	1020100	4506600	1090700	P53986	P53986	Monocarboxylate transporter 1	Slc16a1
4.38987	1.75745	Keep	7	7	7	22.4	22.4	22.4	54.191	4.2248e-104	18986000	12078000	6907400	11060000	7926000	P54823	P54823	Probable ATP-dependent RNA helicase DDX6	Ddx6
4.78103	2.01014	Keep	9	9	9	19.1	19.1	19.1	75.474	1.8424e-37	14954000	11622000	3332300	11146000	3808700	P55096	P55096	ATP-binding cassette sub-family D member 3	Abcd3
4.81036	1.45476	Keep	5	5	5	37.5	37.5	37.5	10.344	1.3305e-17	13861000	8926100	4934400	7589000	6271600	P56135;F8WHP8	P56135	ATP synthase subunit f, mitochondrial	Atp5j2
5.61741	2.7427	Keep	3	3	3	12.1	12.1	12.1	54.776	5.6209e-10	1883200	1412700	470560	1350200	532980	P56183	P56183	Ribosomal RNA processing protein 1 homolog A	Rrp1
5.84693	1.47519	Keep	6	6	6	32.4	32.4	32.4	24.814	1.6509e-17	5374000	4612100	761890	4454100	919860	P58468	P58468	Protein FAM207A	Fam207a
4.50004	1.91177	Keep	6	6	6	8.2	8.2	8.2	103.47	2.2016e-16	3380000	3007200	372800	3066000	313980	P58854;E9Q0R3;F6QMZ4	P58854;E9Q0R3	Gamma-tubulin complex component 3	Tubgcp3
3.42729	1.18409	Keep	9	9	9	21.8	21.8	21.8	52.22	1.8061e-24	16730000	10429000	6301400	11435000	5294800	P60229	P60229	Eukaryotic translation initiation factor 3 subunit E	Eif3e
3.46637	1.30999	Keep	3	3	3	1.8	1.8	1.8	233.03	1.4192e-05	1399600	1233200	166380	1283900	115680	P60330	P60330	Separin	Espl1
4.42799	1.42605	Keep	4	4	4	23.5	23.5	23.5	13.373	1.5782e-43	162330000	66420000	95913000	36103000	126230000	P60867	P60867	40S ribosomal protein S20	Rps20
3.39339	1.48187	Keep	15	15	15	29	29	29	67.314	4.2526e-93	29158000	17782000	11376000	16320000	12837000	P61222	P61222	ATP-binding cassette sub-family E member 1	Abce1
6.09227	1.94396	Keep	14	14	14	50.3	50.3	50.3	17.258	7.6092e-45	175030000	85766000	89264000	70555000	104470000	P61255;B1ARA5;B1ARA3	P61255;B1ARA5;B1ARA3	60S ribosomal protein L26	Rpl26
5.89548	2.08379	Keep	4	4	4	25.7	25.7	25.7	15.798	6.3585e-17	61499000	30816000	30684000	25650000	35849000	P61358;A2A4Q0	P61358;A2A4Q0	60S ribosomal protein L27	Rpl27
5.79058	2.96129	Keep	3	3	3	38	38	38	10.275	1.006e-15	11973000	2986900	8985800	2031300	9941400	P61514	P61514	60S ribosomal protein L37a	Rpl37a
2.4773	1.95177	Keep	2	2	2	7.5	7.5	7.5	36.588	1.46e-06	3156500	2493200	663260	2759800	396730	P61965;F6Q3W0	P61965;F6Q3W0	WD repeat-containing protein 5	Wdr5
5.85751	2.17619	Keep	14	14	14	48.1	48.1	48.1	24.205	3.7117e-225	225290000	148790000	76505000	138940000	86346000	P62242	P62242	40S ribosomal protein S8	Rps8
6.35982	2.03541	Keep	9	9	9	40.4	40.4	40.4	16.273	7.1605e-64	179380000	88440000	90940000	69617000	109760000	P62264;D3YVF4;D3Z7I1	P62264;D3YVF4;D3Z7I1	40S ribosomal protein S14	Rps14
5.94599	2.72404	Keep	6	6	6	30.1	30.1	30.1	15.807	6.8155e-29	80438000	32747000	47691000	25998000	54440000	P62267	P62267	40S ribosomal protein S23	Rps23
5.67816	1.91169	Keep	2	2	2	33.9	33.9	33.9	6.6767	8.5099e-15	54364000	27235000	27129000	21698000	32666000	P62274;D3YYL7	P62274;D3YYL7	40S ribosomal protein S29	Rps29;Gm10126
5.93254	2.6305	Keep	18	18	18	70.3	70.3	70.3	18.431	5.7521e-48	262890000	115670000	147220000	97592000	165290000	P62281	P62281	40S ribosomal protein S11	Rps11
6.05457	2.03267	Keep	9	9	9	51.7	51.7	51.7	17.222	1.2967e-40	129160000	57429000	71726000	43788000	85367000	P62301	P62301	40S ribosomal protein S13	Rps13
5.06	1.49871	Keep	2	2	2	25	25	25	10.803	8.9034e-06	3940200	1672100	2268100	879680	3060500	P62305;E9Q0W8;E9Q4F4	P62305;E9Q0W8;E9Q4F4	Small nuclear ribonucleoprotein E	Snrpe
3.54197	2.19692	Keep	5	5	5	47.5	47.5	47.5	13.527	2.0258e-13	5761500	1338200	4423300	251200	5510300	P62317;D3Z5N9	P62317;D3Z5N9	Small nuclear ribonucleoprotein Sm D2	Snrpd2;Gm5449
5.56054	1.60668	Keep	4	4	4	37.3	37.3	37.3	13.916	1.7399e-15	18148000	6082700	12066000	2802100	15346000	P62320	P62320	Small nuclear ribonucleoprotein Sm D3	Snrpd3
5.99236	2.70201	Keep	24	24	24	66.9	66.9	66.9	29.597	1.6205e-244	412380000	344240000	68140000	337080000	75298000	P62702;Q3V1Z5;V9GWY0	P62702;Q3V1Z5;V9GWY0	40S ribosomal protein S4, X isoform	Rps4x;Rps4y2
4.79967	2.63045	Keep	10	10	10	42.6	42.6	42.6	20.732	3.5328e-43	64438000	18156000	46282000	11780000	52658000	P62717;F6YJW4	P62717	60S ribosomal protein L18a	Rpl18a
6.1207	2.86965	Keep	14	14	14	54.5	54.5	54.5	17.695	1.1784e-49	200050000	97119000	102930000	84443000	115610000	P62751;D3YTY6	P62751	60S ribosomal protein L23a	Rpl23a
5.96065	2.37044	Keep	14	14	14	42.6	42.6	42.6	28.68	3.0856e-74	109900000	96000000	13904000	95070000	14834000	P62754	P62754	40S ribosomal protein S6	Rps6
5.67942	2.72992	Keep	8	8	8	59.3	59.3	59.3	14.865	2.6212e-55	131950000	44292000	87658000	30493000	101460000	P62830;A2A6F8	P62830	60S ribosomal protein L23	Rpl23
5.98539	2.21061	Keep	5	5	5	35.3	35.3	35.3	15.423	3.2265e-44	80524000	34458000	46066000	17508000	63017000	P62849	P62849	40S ribosomal protein S24	Rps24
6.22281	2.73976	Keep	6	6	6	31.2	31.2	31.2	13.742	5.7929e-85	158930000	69734000	89200000	54448000	104490000	P62852	P62852	40S ribosomal protein S25	Rps25
6.447	2.90005	Keep	3	3	3	33.9	33.9	33.9	13.015	2.1604e-34	108130000	37156000	70974000	23414000	84716000	P62855	P62855	40S ribosomal protein S26	Rps26
5.94813	2.72541	Keep	3	3	3	20.3	20.3	20.3	6.6478	5.1325e-15	35522000	22007000	13515000	20445000	15076000	P62862;Q642K5	P62862;Q642K5	40S ribosomal protein S30	Fau
5.42006	1.96148	Keep	7	7	7	59.1	59.1	59.1	12.784	2.5662e-42	31029000	7332200	23696000	3188800	27840000	P62889	P62889	60S ribosomal protein L30	Rpl30
6.25385	2.70624	Keep	10	10	10	56.8	56.8	56.8	14.463	3.1164e-91	146330000	59075000	87259000	42895000	103440000	P62900	P62900	60S ribosomal protein L31	Rpl31
5.82027	1.80228	Keep	25	25	25	80.2	80.2	80.2	26.674	4.9972e-283	274630000	214140000	60492000	204530000	70099000	P62908;D3YV43	P62908;D3YV43	40S ribosomal protein S3	Rps3
6.03193	2.40509	Keep	7	7	7	37	37	37	15.86	2.1602e-21	34059000	18750000	15309000	15648000	18410000	P62911;P17932;A2AD25	P62911	60S ribosomal protein L32	Rpl32
4.26008	1.5142	Keep	5	5	5	25.9	25.9	25.9	34.819	9.4477e-12	10346000	3627000	6719400	9947300	399100	P62915	P62915	Transcription initiation factor IIB	Gtf2b
6.0141	1.78329	Keep	11	11	11	26.8	26.8	26.8	28.024	3.7027e-49	169990000	156160000	13823000	156370000	13613000	P62918	P62918	60S ribosomal protein L8	Rpl8
5.53282	2.1722	Keep	16	16	10	65.2	65.2	57.8	35.73	1.1932e-223	260740000	217970000	42766000	213800000	46942000	P62960;A2BGG7;A0A0A0MQD2;B2RUF0;Q9Z2C8	P62960;A2BGG7	Nuclease-sensitive element-binding protein 1	Ybx1
4.41824	1.0192	Keep	54	54	47	70.3	70.3	65.5	70.87	0	3692100000	3010900000	681210000	2980200000	711910000	P63017;Q504P4;P17156;D3Z5E2;D3YW43	P63017;Q504P4	Heat shock cognate 71 kDa protein	Hspa8
5.18894	2.43717	Keep	17	17	17	50.4	50.4	50.4	44.868	8.5899e-141	123230000	101450000	21777000	101190000	22034000	P63037;B1AXY1;B1AXY0;B1AXX9	P63037;B1AXY1;B1AXY0	DnaJ homolog subfamily A member 1	Dnaja1
5.75462	2.62798	Keep	8	8	8	57	57	57	15.524	1.046e-67	82787000	32251000	50536000	25452000	57334000	P63276	P63276	40S ribosomal protein S17	Rps17
6.35213	1.96484	Keep	7	7	7	39.4	39.4	39.4	18.916	3.0885e-62	88539000	34530000	54009000	26310000	62229000	P63325;Q3UW83	P63325;Q3UW83	40S ribosomal protein S10	Rps10
3.7212	1.22657	Keep	5	5	5	27.4	27.4	27.4	24.942	1.3449e-18	3608200	2240300	1367900	1605700	2002500	P67871;G3UXG7;G3UZA4;G3UZJ5;G3UZX4;G3UXU2;G3UWU5	P67871;G3UXG7;G3UZA4;G3UZJ5;G3UZX4	Casein kinase II subunit beta	Csnk2b
6.08363	2.95858	Keep	6	6	6	42.2	42.2	42.2	14.759	4.444e-56	101980000	35848000	66128000	23273000	78702000	P67984	P67984	60S ribosomal protein L22	Rpl22
1.63272	1.79098	Keep	3	3	3	12.5	12.5	12.5	41.53	3.4478e-06	1255900	851360	404580	1034000	221920	Q921W2;P70318;Q8CII5;G5E8L2;Q80ZW7;D6RGU1;D3Z4H6;P52912	Q921W2;P70318;Q8CII5;G5E8L2;Q80ZW7	Nucleolysin TIAR	Tial1;Tia1
5.03609	1.66125	Keep	8	2	2	24.1	6.2	6.2	49.279	2.6145e-247	16329000	12285000	4043700	11405000	4923500	P70333;J3QPH6	P70333	Heterogeneous nuclear ribonucleoprotein H2	Hnrnph2
4.99084	1.21276	Keep	10	9	9	33.7	31	31	36.169	3.5778e-41	23739000	21885000	1854000	22216000	1522500	P70372	P70372	ELAV-like protein 1	Elavl1
4.6023	1.40261	Keep	6	6	6	6.2	6.2	6.2	153.54	1.0694e-15	2866500	2664600	201910	2730100	136410	Q5SV02;P70388;A8Y5I3;E9PUJ2	Q5SV02;P70388;A8Y5I3;E9PUJ2	DNA repair protein RAD50	Rad50
4.53888	1.18979	Keep	37	37	37	15.5	15.5	15.5	290.21	6.7605e-115	31617000	26468000	5149500	28044000	3573800	Q4FE56;P70398;E9PWA9;F8VPU6;G3UZS3;G3UY52	Q4FE56;P70398	Ubiquitin carboxyl-terminal hydrolase;Probable ubiquitin carboxyl-terminal hydrolase FAF-X	Usp9x
6.05515	2.79173	Keep	8	8	8	40.9	40.9	40.9	23.384	2.6176e-133	80231000	70819000	9411500	70397000	9834100	Q60817;P70670	Q60817;P70670	Nascent polypeptide-associated complex subunit alpha;Nascent polypeptide-associated complex subunit alpha, muscle-specific form	Naca
5.36754	2.83485	Keep	6	6	6	24.5	24.5	24.5	12.441	3.584e-13	25829000	11602000	14228000	10100000	15729000	P83882	P83882	60S ribosomal protein L36a	Rpl36a
1.15258	1.8692	Keep	4	4	4	8.5	8.5	8.5	49.389	1.0726e-08	1369500	355860	1013600	63751	1305700	Q3TWV4;P84091	Q3TWV4;P84091	AP-2 complex subunit mu	Ap2m1
5.65167	1.80352	Keep	6	6	5	40.9	40.9	40.9	19.329	2.3962e-22	35153000	19604000	15550000	15870000	19284000	P84104;A2A4X6	P84104;A2A4X6	Serine/arginine-rich splicing factor 3	Srsf3;Gm12355
4.75785	1.77277	Keep	2	2	2	15	15	15	15.072	6.1659e-05	685600	244190	441410	138300	547300	P97304;Q9D1M1	P97304;Q9D1M1	DNA-directed RNA polymerases I and III subunit RPAC2	Polr1d
6.16784	2.00974	Keep	27	27	27	68.9	68.9	68.9	29.885	1.5384e-130	340990000	308500000	32492000	313320000	27671000	P97351	P97351	40S ribosomal protein S3a	Rps3a
5.75065	1.52431	Keep	4	4	4	19.4	19.4	19.4	29.127	2.9247e-18	7074600	6506400	568180	6476900	597730	P97376	P97376	Protein FRG1	Frg1
5.36088	1.72107	Keep	15	14	14	34	31.5	31.5	54.087	2.3901e-92	75139000	59840000	15299000	59253000	15887000	P97379	P97379	Ras GTPase-activating protein-binding protein 2	G3bp2
3.88841	1.20802	Keep	4	4	4	13.2	13.2	13.2	44.772	6.6067e-09	1978500	1620800	357720	1583900	394660	P97477;O70126	P97477	Aurora kinase A	Aurka
4.71991	1.92402	Keep	3	3	3	4.7	4.7	4.7	88.25	5.1823e-07	4324000	3749000	575000	3730700	593250	P97742	P97742	Carnitine O-palmitoyltransferase 1, liver isoform	Cpt1a
5.77889	1.86509	Keep	23	23	22	53.5	53.5	51	51.828	7.1758e-249	631680000	507430000	124250000	491230000	140450000	P97855	P97855	Ras GTPase-activating protein-binding protein 1	G3bp1
5.86876	2.92256	Keep	5	5	5	84.3	84.3	84.3	11.651	7.7476e-171	80754000	11468000	69285000	3117700	77636000	P99027	P99027	60S acidic ribosomal protein P2	Rplp2
4.38923	1.7257	Keep	19	19	19	32	32	32	91.784	8.8495e-94	36986000	27124000	9861800	30845000	6141200	Q00547	Q00547	Hyaluronan mediated motility receptor	Hmmr
2.98233	1.74296	Keep	4	4	4	7.9	7.9	7.9	84.939	1.3694e-09	1555100	1106900	448130	1155000	400120	Q00PI9	Q00PI9	Heterogeneous nuclear ribonucleoprotein U-like protein 2	Hnrnpul2
5.29636	2.22311	Keep	24	24	24	19.4	19.4	19.4	172.79	1.8831e-90	27895000	25138000	2756200	25745000	2149500	Q01320;Q64511	Q01320	DNA topoisomerase 2-alpha	Top2a
5.02646	2.9253	Keep	10	10	10	12.4	12.4	12.4	90.875	4.1623e-34	11682000	10515000	1167400	10909000	773230	Q04750;Q8R4U6	Q04750	DNA topoisomerase 1	Top1
3.56665	1.06943	Keep	4	4	4	9.1	9.1	9.1	64.802	2.5593e-11	2089900	1357100	732870	1185600	904320	Q05CL8;A2AMD0	Q05CL8;A2AMD0	La-related protein 7	Larp7;Gm12666
6.11319	2.52712	Keep	31	31	31	29.3	29.3	29.3	137.61	2.7242e-223	81854000	78745000	3108500	79643000	2210400	Q05D44	Q05D44	Eukaryotic translation initiation factor 5B	Eif5b
3.42218	1.17306	Keep	2	2	2	21.1	21.1	21.1	8.2355	0.00024052	1563400	793020	770420	477050	1086400	Q06185	Q06185	ATP synthase subunit e, mitochondrial	Atp5i
5.631	2.6156	Keep	3	3	3	5.7	5.7	5.7	103.13	9.9382e-08	1589400	1046600	542870	981980	607460	Q07139	Q07139	Protein ECT2	Ect2
4.25796	1.3484	Keep	5	5	5	7.1	7.1	7.1	68.3	4.9918e-10	3604000	2912500	691490	2785300	818740	Q07832	Q07832	Serine/threonine-protein kinase PLK1	Plk1
3.97949	2.18012	Keep	4	4	4	13.1	13.1	13.1	43.735	3.2843e-19	10194000	7792300	2401800	7698900	2495300	Q08288;D3Z5X8;D3Z7N3;D3Z345	Q08288;D3Z5X8;D3Z7N3;D3Z345	Cell growth-regulating nucleolar protein	Lyar
5.06632	1.80091	Keep	16	16	16	27	27	27	80.859	2.1051e-37	21361000	16928000	4433000	16378000	4982200	Q08943;A2AW05	Q08943;A2AW05	FACT complex subunit SSRP1	Ssrp1
1.71691	1.38593	Keep	3	3	2	0.9	0.9	0.6	347.86	9.5335e-06	682630	319070	363550	337210	345420	Q0KL02	Q0KL02	Triple functional domain protein	Trio
3.34451	2.13734	Keep	4	4	4	8	8	8	98.405	2.6548e-17	1687900	1102700	585180	998720	689210	Q0VBD2	Q0VBD2	Protein MCM10 homolog	Mcm10
5.3509	1.71039	Keep	3	3	3	6.4	6.4	6.4	77.795	6.1967e-11	3036700	2454700	582070	2328100	708640	Q14C51	Q14C51	Pentatricopeptide repeat domain-containing protein 3, mitochondrial	Ptcd3
6.07767	2.54174	Keep	23	23	23	44.6	44.6	44.6	30.831	4.1413e-237	314610000	278730000	35874000	277840000	36770000	Q99020;Q80XR6;Q20BD0	Q99020;Q80XR6;Q20BD0	Heterogeneous nuclear ribonucleoprotein A/B	Hnrnpab
1.81731	2.51099	Keep	2	2	2	2.5	2.5	2.5	97.783	0.00030023	188110	93093	95014	96547	91560	Q3TA68;Q3TAQ9	Q3TA68;Q3TAQ9		Wdr36
4.6319	2.44313	Keep	2	2	2	4.5	4.5	4.5	86.769	3.3664e-06	601530	363910	237620	332450	269090	Q3TC46	Q3TC46	Protein PAT1 homolog 1	Patl1
3.13416	1.94475	Keep	4	4	4	6.6	6.6	6.6	78.271	3.7199e-12	2671700	2331100	340610	2414500	257170	Q3TDT0;Q9R1R2	Q3TDT0;Q9R1R2	Tripartite motif-containing protein 3	Trim3
3.95359	2.79703	Keep	3	3	3	5.6	5.6	5.6	60.85	4.6692e-07	2105600	1456800	648820	1421000	684660	Z4YKB8;Q3TEA8;A2AM65;Z4YKA3;A2AM69;A2AM70	Z4YKB8;Q3TEA8;A2AM65;Z4YKA3	Heterochromatin protein 1-binding protein 3	Hp1bp3
3.88959	1.85124	Keep	12	12	12	26.4	26.4	26.4	57.241	1.4346e-38	22163000	20272000	1890200	20874000	1288800	Q3THK3	Q3THK3	General transcription factor IIF subunit 1	Gtf2f1
5.03353	1.88299	Keep	8	8	8	21.6	21.6	21.6	48.327	7.201e-61	27845000	22550000	5295700	22676000	5169600	Q3TIV5	Q3TIV5	Zinc finger CCCH domain-containing protein 15	Zc3h15
4.55494	2.18786	Keep	6	6	6	15.8	15.8	15.8	65.146	7.3853e-28	5230800	3656300	1574500	3463700	1767100	Q3TIX9	Q3TIX9	U4/U6.U5 tri-snRNP-associated protein 2	Usp39
3.54138	1.41478	Keep	4	4	4	10.7	10.7	10.7	50.118	5.6559e-11	6644300	4873200	1771200	4763800	1880500	Q3TJD7;B8JJB2;B8JJB3;Q8BVJ7;B8JJB1	Q3TJD7;B8JJB2;B8JJB3;Q8BVJ7;B8JJB1	PDZ and LIM domain protein 7	Pdlim7
5.35408	1.71497	Keep	5	5	5	12.2	12.2	12.2	55.055	6.1588e-40	6887300	3663600	3223700	2774200	4113100	Q3TJZ6	Q3TJZ6	Protein FAM98A	Fam98a
5.57155	3.01473	Keep	11	11	11	12.1	12.1	12.1	112.67	4.6367e-71	21536000	16603000	4932800	16501000	5035400	Q3TKR3;Q66X19	Q3TKR3	NACHT, LRR and PYD domains-containing protein 4C	Nlrp4c
4.24551	1.50548	Keep	2	2	2	1.3	1.3	1.3	181.43	0.00012389	395010	287660	107340	271870	123140	Q3TKT4;G3UX35	Q3TKT4;G3UX35	Transcription activator BRG1	Smarca4
4.37139	2.33225	Keep	2	2	2	9.2	9.2	9.2	59.083	1.5115e-07	1967600	1544300	423210	1548500	419010	Q3TLD5	Q3TLD5	Unconventional prefoldin RPB5 interactor	Uri1
4.60925	1.20239	Keep	2	2	2	3.8	3.8	3.8	77.774	1.7571e-28	1369700	1132400	237280	1110900	258790	Q3TMX7	Q3TMX7	Sulfhydryl oxidase 2	Qsox2
4.33064	1.227	Keep	2	2	2	3.7	3.7	3.7	73.51	0.00025992	524200	339560	184630	263430	260770	Q3TRR0	Q3TRR0	Microtubule-associated protein 9	Map9
3.89877	2.49498	Keep	4	4	4	12.7	12.7	12.7	44.41	1.9904e-10	3904400	2761600	1142900	2742700	1161700	Q3TSG4	Q3TSG4	RNA demethylase ALKBH5	Alkbh5
5.04692	1.57362	Keep	6	6	4	16.8	16.8	14.2	39.025	2.6851e-17	20504000	17845000	2659600	17699000	2805300	Q3TWW8	Q3TWW8		Srsf6
4.21486	2.46205	Keep	6	6	6	10.9	10.9	10.9	65.335	9.4825e-58	3580800	2359800	1221000	2288600	1292200	Q3U186	Q3U186	Probable arginine--tRNA ligase, mitochondrial	Rars2
4.70061	1.60478	Keep	22	12	12	32.9	20.2	20.2	72.399	2.954e-107	50013000	41579000	8434300	39651000	10362000	Q501J6;Q3U741	Q501J6;Q3U741	Probable ATP-dependent RNA helicase DDX17	Ddx17
5.3816	2.09434	Keep	10	10	10	14.9	14.9	14.9	71.439	2.7129e-45	20197000	12525000	7671900	11590000	8607300	Q3U9G9	Q3U9G9	Lamin-B receptor	Lbr
5.53069	1.4418	Keep	12	12	12	37.1	37.1	37.1	42.935	2.1172e-111	47339000	39000000	8339400	37894000	9444800	Q3UDD3;Q8BG81;F6VR84	Q3UDD3;Q8BG81;F6VR84	Polymerase delta-interacting protein 3	Poldip3
3.55877	1.25774	Keep	14	14	14	33.3	33.3	33.3	60.248	5.2344e-151	29852000	22093000	7758800	22045000	7806400	Q3UEB3	Q3UEB3	Poly(U)-binding-splicing factor PUF60	Puf60
4.26053	1.6263	Keep	2	2	2	5	5	5	52.212	0.00023727	479630	375100	104530	371050	108580	Q3UFB2	Q3UFB2	Box C/D snoRNA protein 1	Znhit6
4.45517	2.85661	Keep	13	13	13	33.5	33.5	33.5	39.866	1.1442e-49	21018000	18677000	2341200	19063000	1955400	Q99J62;Q3UI84;D6RGM1;D3Z7I8	Q99J62;Q3UI84	Replication factor C subunit 4	Rfc4
3.35037	1.23787	Keep	3	3	3	2.9	2.9	2.9	126.74	9.7473e-07	511780	384050	127730	392080	119700	Q3UIL6	Q3UIL6	Pleckstrin homology domain-containing family A member 7	Plekha7
4.46085	1.30632	Keep	10	10	10	12.6	12.6	12.6	98.197	1.3789e-22	6801000	6089300	711740	6258100	542980	Q3UJB0	Q3UJB0		Sf3b2
2.12999	1.35699	Keep	2	2	2	9.4	9.4	9.4	30.244	0.00011593	430750	255170	175580	202920	227830	Q99N94;Q3UK02	Q99N94;Q3UK02	39S ribosomal protein L9, mitochondrial	Mrpl9
5.25892	2.26303	Keep	8	8	8	15.4	15.4	15.4	73.156	3.9497e-32	18657000	15171000	3485400	14802000	3854800	Q3UM18;F7AMG0	Q3UM18	Large subunit GTPase 1 homolog	Lsg1
4.52999	2.93011	Keep	3	3	3	6	6	6	74.29	6.8273e-06	3301800	2706500	595280	2717100	584620	Q3UMU9	Q3UMU9	Hepatoma-derived growth factor-related protein 2	Hdgfrp2
4.25953	1.52657	Keep	3	3	3	6.3	6.3	6.3	76.043	2.1521e-35	4150900	3662500	488390	3788800	362080	Q3UNI1;Q923E4	Q3UNI1;Q923E4	NAD-dependent protein deacetylase sirtuin-1;SirtT1 75 kDa fragment	Sirt1
4.82636	1.93508	Keep	9	9	9	6.9	6.9	6.9	165.13	9.719e-24	2430200	1824600	605660	1849900	580350	Q3UPH7;S4R189;S4R2U9;S4R1S6;S4R2R3;S4R1Y4	Q3UPH7;S4R189;S4R2U9	Rho guanine nucleotide exchange factor 40	Arhgef40
3.89574	2.32421	Keep	3	3	3	3.7	3.7	3.7	105.21	1.8853e-12	2036700	1450400	586250	1468900	567830	Q3URQ0;F6ZZ61	Q3URQ0;F6ZZ61	Testis-expressed sequence 10 protein	Tex10
3.81984	1.29119	Keep	3	3	3	4.8	4.8	4.8	73.189	1.9967e-05	855930	677570	178360	670070	185860	Q3V300	Q3V300	Kinesin-like protein KIF22	Kif22
4.00074	1.42691	Keep	5	5	5	8.4	8.4	8.4	76.347	5.442e-11	3695200	2599800	1095400	2487800	1207400	Q45VK5;Q9Z1X4	Q45VK5;Q9Z1X4	Interleukin enhancer-binding factor 3	Ilf3
4.74743	1.49805	Keep	4	4	4	9	9	9	54.093	1.0548e-12	3188800	2016300	1172500	1749800	1439000	Q4FZF3	Q4FZF3	Probable ATP-dependent RNA helicase DDX49	Ddx49
5.06183	1.60269	Keep	5	5	5	8.7	8.7	8.7	75.656	3.9181e-15	3227200	2124000	1103200	1851800	1375300	Q5F2E7	Q5F2E7	Nuclear fragile X mental retardation-interacting protein 2	Nufip2
4.21357	1.63311	Keep	2	2	2	2.5	2.5	2.5	100.19	3.0256e-05	1459300	1244900	214410	1228900	230390	Q5PPR2;Q8R3S6;Q6P1Y9	Q5PPR2;Q8R3S6;Q6P1Y9	Exocyst complex component 1	Exoc1
4.18233	2.63882	Keep	6	6	6	14	14	14	71.3	8.6713e-22	7235100	5666600	1568500	5598500	1636600	Q5RL57;Q9R0L7	Q5RL57;Q9R0L7	A-kinase anchor protein 8-like	Akap8l
5.52836	1.63064	Keep	4	4	4	3.7	3.7	3.7	118.55	4.8438e-08	2034200	1424100	610050	1449000	585170	Q5SFM8	Q5SFM8	RNA-binding protein 27	Rbm27
3.5466	1.91135	Keep	3	3	3	1.8	1.8	1.8	215.92	7.4389e-07	1287600	599320	688270	1171300	116240	Q5SNZ0	Q5SNZ0	Girdin	Ccdc88a
4.04585	1.149	Keep	10	10	10	14.7	14.7	14.7	67.795	1.9213e-30	25715000	16022000	9692800	20703000	5011900	Q9EQ61;Q5SQ20	Q9EQ61;Q5SQ20	Pescadillo homolog	Pes1
5.80688	1.80397	Keep	15	15	15	62.5	62.5	62.5	29.524	1.4078e-98	347710000	294580000	53133000	288560000	59153000	Q5SQB0;Q61937;Q9DAY9;Q5SQB5;E9Q5T3	Q5SQB0;Q61937;Q9DAY9;Q5SQB5;E9Q5T3	Nucleophosmin	Npm1;Gm5611
3.44426	2.20717	Keep	10	10	10	23	23	23	61.217	1.5356e-30	11603000	8132600	3470800	7722900	3880500	Q5SSI6	Q5SSI6	U3 small nucleolar RNA-associated protein 18 homolog	Utp18
4.73597	2.56538	Keep	4	4	4	11.7	11.7	11.7	64.988	9.3724e-63	47288000	38137000	9150100	37792000	9495100	Q5SUT0;Q61545;Q5SUS9;Q5SUS8	Q5SUT0;Q61545;Q5SUS9	RNA-binding protein EWS	Ewsr1
4.92827	2.63763	Keep	7	7	7	11.6	11.6	11.6	92.104	2.8619e-38	13829000	12244000	1585600	12465000	1364600	Q5SWD9	Q5SWD9	Pre-rRNA-processing protein TSR1 homolog	Tsr1
3.83204	1.07533	Keep	3	3	3	6.8	6.8	6.8	63.232	3.2967e-09	2670800	1646700	1024100	1297300	1373500	Q5U458;E9Q8B3;A2A8D1	Q5U458;E9Q8B3	DnaJ homolog subfamily C member 11	Dnajc11
5.2649	2.61619	Keep	14	14	14	14.8	14.8	14.8	151.74	3.3282e-51	13406000	12710000	695740	13006000	400200	Q5U4C1	Q5U4C1	G-protein coupled receptor-associated sorting protein 1	Gprasp1
5.93351	2.75448	Keep	11	11	11	41.9	41.9	41.9	24.831	1.583e-77	243430000	147720000	95714000	135260000	108170000	Q5XJF6;P53026;D6RE43	Q5XJF6;P53026	Ribosomal protein;60S ribosomal protein L10a	Rpl10a
5.43584	2.12585	Keep	18	18	16	40.6	40.6	37.7	38.354	6.1188e-113	99664000	85270000	14395000	84137000	15527000	Q60668;F6ZV59;G5E8G0;G3X9W0;E9Q5B6;F6SHF3;F7A465;Q9D3U4	Q60668;F6ZV59;G5E8G0;G3X9W0;E9Q5B6	Heterogeneous nuclear ribonucleoprotein D0	Hnrnpd
3.96281	1.44832	Keep	5	5	5	20.2	20.2	20.2	45.133	5.2821e-18	5681700	4400400	1281300	4349400	1332300	Q60737;A2ANR6;Q6NSS6	Q60737	Casein kinase II subunit alpha	Csnk2a1
4.80309	1.73833	Keep	4	4	4	8.8	8.8	8.8	48.37	4.3099e-23	7562600	4269000	3293600	3859000	3703600	Q60749	Q60749	KH domain-containing, RNA-binding, signal transduction-associated protein 1	Khdrbs1
2.56141	1.33845	Keep	2	2	2	2.3	2.3	2.3	95.986	0.00017083	2059200	1168800	890370	1064700	994440	Q60790	Q60790	Ras GTPase-activating protein 3	Rasa3
3.92807	2.62136	Keep	11	11	11	13.6	13.6	13.6	95.125	1.2374e-71	16576000	11727000	4849300	11960000	4616400	Q60848;D3Z414	Q60848	Lymphocyte-specific helicase	Hells
6.25055	2.90806	Keep	19	19	19	26.4	26.4	26.4	78.168	8.6659e-159	292180000	250600000	41586000	249740000	42445000	Q60865;F6YP03;A2BH47;F6YLI0	Q60865	Caprin-1	Caprin1
7.15419	1.41343	Keep	25	25	23	40.7	40.7	34.7	51.624	0	4531500000	4201800000	329730000	4162400000	369120000	Q60987;Q61850;Q3TAY5;H3BLJ5;E9PYQ6;Q64731;Q61660;E9Q7L6;Q499D0;Q8K3Q3;Q61572;Q9ES18;Q8BUR3;Q61575	Q60987	Forkhead box protein G1	Foxg1
4.76102	1.34602	Keep	11	11	11	30.8	30.8	30.8	50.372	1.1145e-76	31458000	22516000	8941700	20210000	11248000	Q61029;Q61033	Q61029;Q61033	Lamina-associated polypeptide 2, isoforms beta/delta/epsilon/gamma;Lamina-associated polypeptide 2, isoforms alpha/zeta	Tmpo
4.68918	2.27238	Keep	6	6	6	21.8	21.8	21.8	39.119	4.0005e-27	8350100	6563400	1786700	6380200	1969900	Q61474;F8WJA5	Q61474;F8WJA5	RNA-binding protein Musashi homolog 1	Msi1
4.62722	1.31794	Keep	9	9	6	13.9	13.9	10.8	76.221	1.1043e-44	24248000	20409000	3838900	20404000	3844500	Q61584	Q61584	Fragile X mental retardation syndrome-related protein 1	Fxr1
5.75143	1.77446	Keep	59	59	49	65.8	65.8	55.5	69.289	0	1101000000	828110000	272880000	797110000	303880000	Q61656;Q8BTS0;S4R1I6;B1ARB9;B1ARC0;B1ARB8;S4R1E3	Q61656;Q8BTS0;S4R1I6	Probable ATP-dependent RNA helicase DDX5	Ddx5
4.57364	1.07245	Keep	5	5	5	16.7	16.7	16.7	25.476	3.0685e-21	22278000	21019000	1258800	21249000	1029700	Q62093	Q62093	Serine/arginine-rich splicing factor 2	Srsf2
5.34022	1.72426	Keep	38	37	10	55.6	55.6	20.7	73.101	9.1224e-248	185100000	146670000	38429000	141590000	43516000	Q62167;P16381;Q61496;Q3V086	Q62167;P16381	ATP-dependent RNA helicase DDX3X;Putative ATP-dependent RNA helicase Pl10	Ddx3x;D1Pas1
4.26715	1.38471	Keep	5	5	5	36.6	36.6	36.6	18.936	2.8817e-16	3650400	1024600	2625900	150970	3499400	Q62186;Q9D8L3	Q62186;Q9D8L3	Translocon-associated protein subunit delta	Ssr4
4.57415	1.91636	Keep	6	6	4	30.3	30.3	25.1	31.835	3.7719e-20	7601400	6378800	1222600	6499000	1102400	Q62189;D3Z0S6;F8VQ88;D6RI83	Q62189;D3Z0S6;F8VQ88	U1 small nuclear ribonucleoprotein A	Snrpa;Gm5145
4.54868	1.65164	Keep	25	25	25	31.1	31.1	31.1	88.846	7.2453e-116	91528000	74505000	17023000	75969000	15559000	Q62318	Q62318	Transcription intermediary factor 1-beta	Trim28
3.58807	1.5592	Keep	4	4	4	46.3	46.3	46.3	9.3267	5.0318e-09	12624000	5196000	7428200	2685400	9938800	Q62425	Q62425	NADH dehydrogenase [ubiquinone] 1 alpha subcomplex subunit 4	Ndufa4
3.74425	2.45043	Keep	2	2	2	3.3	3.3	3.3	87.264	0.0001459	601050	461990	139060	467270	133780	Q640M1	Q640M1	U3 small nucleolar RNA-associated protein 14 homolog A	Utp14a
6.72824	2.80626	Keep	5	5	5	37.3	37.3	37.3	22.031	1.8778e-18	23291000	7619100	15672000	5579200	17712000	Q64152	Q64152	Transcription factor BTF3	Btf3
5.66011	2.18053	Keep	4	4	4	3.8	3.8	3.8	117.33	1.4775e-07	2335100	1953500	381630	1909000	426180	Q69ZX6;Q8C5W4	Q69ZX6	MORC family CW-type zinc finger protein 2A	Morc2a
4.51233	2.6325	Keep	16	16	16	24.4	24.4	24.4	92.188	6.1955e-61	19830000	16366000	3464200	16490000	3340300	Q6A068	Q6A068	Cell division cycle 5-like protein	Cdc5l
4.56265	1.7414	Keep	5	5	5	8.9	8.9	8.9	81.626	6.7983e-14	4110300	2600700	1509600	2302000	1808300	Q6A0A2	Q6A0A2	La-related protein 4B	Larp4b
2.9079	2.31895	Keep	3	3	3	3.4	3.4	3.4	121.64	8.1632e-08	1063500	851680	211850	944080	119460	Q6A0A9	Q6A0A9	Constitutive coactivator of PPAR-gamma-like protein 1	FAM120A
4.26271	2.24403	Keep	8	8	8	20.3	20.3	20.3	60.342	2.1338e-48	11270000	6069900	5199800	5265400	6004300	Q6DFW4;A0A0A0MQ76;A0A087WQ46;A0A087WP00;A0A087WSU5;A0A087WSL8	Q6DFW4;A0A0A0MQ76;A0A087WQ46	Nucleolar protein 58	Nop58
4.48032	2.58554	Keep	7	7	7	15.3	15.3	15.3	54.022	8.7334e-32	10446000	8187700	2258100	8362500	2083300	Q6NSQ7	Q6NSQ7	Protein LTV1 homolog	Ltv1
3.63206	1.11829	Keep	2	2	2	2	2	2	105.6	2.7723e-05	419530	335820	83705	345590	73937	Q6NV99	Q6NV99		Haus6
4.6315	2.84529	Keep	4	4	4	4.5	4.5	4.5	132.76	1.6794e-22	2948400	2714000	234380	2897600	50836	Q6NWW9	Q6NWW9	Fibronectin type III domain-containing protein 3B	Fndc3b
3.40925	1.26879	Keep	9	9	9	8.9	8.9	8.9	132.62	1.4802e-20	4115600	3028500	1087100	3525800	589730	Q6NXJ0	Q6NXJ0	Protein WWC2	Wwc2
3.88933	1.64847	Keep	3	3	3	4.5	4.5	4.5	86.491	7.2592e-07	1393200	1202800	190400	1203000	190230	Q6NZF1	Q6NZF1	Zinc finger CCCH domain-containing protein 11A	Zc3h11a
2.70708	1.34982	Keep	5	5	4	5.6	5.6	4.7	103.48	6.0379e-10	1310300	907160	403150	907220	403090	Q6NZL0	Q6NZL0	Protein SOGA3	Soga3
4.96448	1.11363	Keep	11	11	11	5.7	5.7	5.7	244.54	6.6379e-23	3361900	2093100	1268800	1719000	1643000	Q6P4T2	Q6P4T2	U5 small nuclear ribonucleoprotein 200 kDa helicase	Snrnp200
5.01173	1.92775	Keep	11	11	11	19.6	19.6	19.6	94.944	2.3959e-72	19547000	16420000	3127100	16899000	2648200	Q6P542;G3V012	Q6P542	ATP-binding cassette sub-family F member 1	Abcf1
5.47682	2.61226	Keep	19	19	19	19.2	19.2	19.2	143.13	4.3744e-128	46778000	42359000	4419100	42604000	4173900	Q6P5B0	Q6P5B0	RRP12-like protein	Rrp12
5.04654	1.23567	Keep	5	2	2	7.1	4	4	74.252	9.9673e-11	722320	532580	189750	490370	231950	Q6P5B5;Q9WVR4	Q6P5B5;Q9WVR4	Fragile X mental retardation syndrome-related protein 2	Fxr2
4.2667	1.84712	Keep	13	13	13	8	8	8	225.65	3.0375e-57	3700900	2759400	941460	2925700	775220	Q6P5D8	Q6P5D8	Structural maintenance of chromosomes flexible hinge domain-containing protein 1	Smchd1
3.66982	1.463	Keep	7	7	7	7.8	7.8	7.8	129.6	6.0917e-17	3081100	2822600	258440	3049000	32067	Q6P9Q4	Q6P9Q4	FH1/FH2 domain-containing protein 1	Fhod1
3.24263	2.38292	Keep	6	6	6	10.2	10.2	10.2	70.367	9.5748e-28	5315300	3006000	2309300	2695100	2620200	Q6P9R1	Q6P9R1	ATP-dependent RNA helicase DDX51	Ddx51
4.12547	1.77184	Keep	3	3	3	8.7	8.7	8.7	62.368	6.8753e-22	3445300	2824900	620390	2843400	601890	Q6PAM1;A8Y5J8;A2ADZ3;A2ADZ4;A2ADZ2	Q6PAM1	Alpha-taxilin	Txlna
4.70904	2.2073	Keep	40	40	40	30.1	30.1	30.1	156.61	3.2771e-144	91102000	80485000	10617000	83495000	7607400	Q6PB66;F6V2A3	Q6PB66	Leucine-rich PPR motif-containing protein, mitochondrial	Lrpprc
3.0517	2.30822	Keep	2	2	2	2.5	2.5	2.5	99.66	0.0001612	930490	499580	430910	589620	340870	Q6PCM2	Q6PCM2	Integrator complex subunit 6	Ints6
5.30997	3.12978	Keep	12	12	12	11.2	11.2	11.2	153.97	1.0381e-52	11590000	10874000	716590	11285000	305320	Q6PGC1	Q6PGC1	ATP-dependent RNA helicase Dhx29	Dhx29
4.74445	1.44821	Keep	6	6	6	12	12	12	65.194	9.1822e-23	6066600	4148300	1918300	3824600	2242000	Q6PGG6	Q6PGG6	Guanine nucleotide-binding protein-like 3-like protein	Gnl3l
2.10961	3.00036	Keep	5	5	5	3.3	3.3	3.3	191.57	2.0187e-14	6293600	2464200	3829400	5951500	342040	Q6QI06	Q6QI06	Rapamycin-insensitive companion of mTOR	Rictor
3.39892	1.04796	Keep	19	19	19	8.5	8.5	8.5	266.8	2.2217e-43	10982000	8168000	2813600	8580000	2401600	Q6ZQ08;B7ZWL1	Q6ZQ08;B7ZWL1	CCR4-NOT transcription complex subunit 1	Cnot1
4.56949	1.23646	Keep	16	16	16	23.1	23.1	23.1	121.15	4.7346e-60	42974000	39298000	3675200	40320000	2653300	Z4YJT3;Q6ZQ58;Q9D423	Z4YJT3;Q6ZQ58	La-related protein 1	Larp1
4.18934	1.48589	Keep	4	4	4	3.6	3.6	3.6	168.86	7.2008e-12	848570	726190	122380	720450	128120	Q6ZQF0;A0A087WS55	Q6ZQF0;A0A087WS55	DNA topoisomerase 2-binding protein 1	Topbp1
6.20652	1.979	Keep	14	14	14	43.8	43.8	43.8	22.591	4.9047e-55	220320000	92360000	127960000	69131000	151190000	Q6ZWN5;F7CJS8;D3YWH9;Q9CXW7;D3Z673;D3YUV6	Q6ZWN5;F7CJS8;D3YWH9;Q9CXW7	40S ribosomal protein S9	Rps9
5.88393	2.95496	Keep	7	7	4	46.4	46.4	20.2	9.461	8.1026e-63	67875000	30732000	37143000	26293000	41582000	Q6ZWU9	Q6ZWU9	40S ribosomal protein S27	Rps27
6.1091	1.81196	Keep	12	12	12	41.6	41.6	41.6	24.604	2.903e-41	149940000	85858000	64080000	78830000	71108000	Q6ZWV3;I7HLV2;P86048;B7FAU6	Q6ZWV3;I7HLV2;P86048	60S ribosomal protein L10;60S ribosomal protein L10-like	Rpl10;Rpl10l
6.19253	2.92033	Keep	6	6	6	36.6	36.6	36.6	14.552	6.6454e-90	42392000	12994000	29398000	9701000	32691000	Q6ZWV7;G3UWD7	Q6ZWV7;G3UWD7	60S ribosomal protein L35	Rpl35;Gm10269
5.49018	1.78977	Keep	13	13	13	41	41	41	36.108	1.2515e-84	78253000	74686000	3566700	75974000	2278800	Q6ZWX6	Q6ZWX6	Eukaryotic translation initiation factor 2 subunit 1	Eif2s1
6.05861	2.94508	Keep	5	2	2	41.7	15.5	15.5	9.4771	9.3949e-61	24444000	6688600	17755000	4445900	19998000	Q6ZWY3;D6RH49;D3YYB0	Q6ZWY3;D6RH49;D3YYB0	40S ribosomal protein S27-like;40S ribosomal protein S27	Rps27l
6.08922	2.37848	Keep	5	5	5	29.5	29.5	29.5	12.254	3.4975e-21	19772000	6812600	12959000	4651000	15121000	Q6ZWZ4;P47964;D3YX71	Q6ZWZ4;P47964	60S ribosomal protein L36	Rpl36
6.01047	2.89848	Keep	9	9	9	41.8	41.8	41.8	21.423	8.6161e-39	85743000	32738000	53005000	26423000	59320000	Q9CPR4;Q6ZWZ7;B2RY53;F6YKV1	Q9CPR4;Q6ZWZ7	60S ribosomal protein L17	Rpl17
4.7446	1.38106	Keep	5	5	5	20.3	20.3	20.3	43.082	5.3762e-10	5567800	3372000	2195800	5340000	227820	Q76KJ5	Q76KJ5	DNA-directed RNA polymerase I subunit RPA34	Cd3eap
3.4746	1.3518	Keep	3	3	3	44.8	44.8	44.8	6.3814	3.0059e-12	4638200	1488200	3150000	134110	4504100	Q78IK2	Q78IK2	Up-regulated during skeletal muscle growth protein 5	Usmg5
4.73777	1.95125	Keep	23	23	23	32.2	32.2	32.2	102.09	3.4677e-125	46497000	35487000	11010000	34356000	12141000	Q78PY7;Q3TJ56;E9Q3E9	Q78PY7;Q3TJ56	Staphylococcal nuclease domain-containing protein 1	Snd1
6.16991	1.92037	Keep	4	4	4	13	13	13	39.493	2.4105e-11	12381000	11635000	745360	11648000	732450	Q7TMF2	Q7TMF2	3-5 exoribonuclease 1	Eri1
3.23705	2.28069	Keep	5	5	5	13.7	13.7	13.7	43.158	6.2516e-12	5748700	3591300	2157400	3806500	1942200	Q7TNV0;E9Q8Y1;D3YVJ6	Q7TNV0;E9Q8Y1;D3YVJ6	Protein DEK	Dek
5.22902	1.80132	Keep	27	27	27	23.4	23.4	23.4	152.04	9.0157e-162	44131000	39097000	5034700	39324000	4807300	Q7TPV4	Q7TPV4	Myb-binding protein 1A	Mybbp1a
4.44681	1.76486	Keep	6	6	6	5.6	5.6	5.6	149.58	2.7313e-16	2904600	2360900	543750	2356100	548550	Q7TT37	Q7TT37	Elongator complex protein 1	Ikbkap
3.86319	2.77047	Keep	4	4	4	5.1	5.1	5.1	113.55	1.1488e-11	2811000	2479100	331980	2588800	222220	Q80TJ7;A2ABV1;Z4YL84;F7BTQ5;Q9WTU0	Q80TJ7;A2ABV1;Z4YL84	Histone lysine demethylase PHF8	Phf8
4.56071	1.05137	Keep	7	7	7	5.1	5.1	5.1	175.01	5.156e-15	4460600	3911000	549550	3908200	552370	Q80TM9;F6YR29;F7AFP3;F7AN84;F6PY46	Q80TM9	Nischarin	Nisch
3.06975	1.36676	Keep	6	6	4	6.1	6.1	4.4	126.62	1.2062e-14	3560800	2214000	1346800	2673100	887700	Q80U78;E9Q6M7;Q3TTW5;A8WHM8	Q80U78;E9Q6M7;Q3TTW5	Pumilio homolog 1	Pum1
5.0655	2.2048	Keep	16	16	16	23.9	23.9	23.9	91.83	1.5565e-56	30744000	24253000	6491100	24251000	6493000	Q80UM7	Q80UM7	Mannosyl-oligosaccharide glucosidase	Mogs
2.71615	2.45515	Keep	2	2	2	3.1	3.1	3.1	79.558	5.368e-05	1973000	1349400	623630	1435700	537310	Q80UZ2	Q80UZ2	Protein SDA1 homolog	Sdad1
4.93885	1.58029	Keep	2	2	2	8	8	8	40.38	3.4737e-06	1030100	769310	260810	699060	331060	Q80VB6;Q9JLM8	Q80VB6;Q9JLM8	Serine/threonine-protein kinase DCLK1	Dclk1
4.91899	2.31797	Keep	3	3	3	9.6	9.6	9.6	45.349	4.3062e-14	2724500	2058300	666260	1981500	743010	Q80VD1	Q80VD1	Protein FAM98B	Fam98b
3.88015	1.58087	Keep	10	10	10	21.2	21.2	21.2	62.133	3.5887e-31	16756000	11901000	4854300	15598000	1157900	Q80VL1	Q80VL1	Tudor and KH domain-containing protein	Tdrkh
3.57187	2.3407	Keep	3	3	3	2	2	2	203.51	9.0409e-06	293820	230650	63166	220940	72876	Q80WE4	Q80WE4	Kinesin-like protein KIF20B	Kif20b
4.53828	2.03358	Keep	12	12	12	26.3	26.3	26.3	63.845	1.0136e-69	30176000	23210000	6965500	22916000	7259200	Q80WJ7;E9PUX0;F6QHD1;F6ZQL0;F6QFT1;F6ZSG0	Q80WJ7;E9PUX0	Protein LYRIC	Mtdh
5.60219	2.077	Keep	2	2	2	16.2	16.2	16.2	35.977	0.00053461	1530600	1385200	145370	1367200	163400	Q80WW9	Q80WW9	DDRGK domain-containing protein 1	Ddrgk1
4.81125	2.24556	Keep	5	5	5	9.3	9.3	9.3	49.74	8.9534e-16	2556200	1344400	1211800	1085600	1470600	Q80X41	Q80X41	Serine/threonine-protein kinase VRK1	Vrk1
4.3648	1.68549	Keep	7	7	7	9.7	9.7	9.7	116.8	1.3074e-34	7223400	6158200	1065100	6232000	991410	Q80X50	Q80X50	Ubiquitin-associated protein 2-like	Ubap2l
5.79851	1.42449	Keep	4	4	4	23.1	23.1	23.1	28.062	1.8308e-19	3385800	2525400	860340	2238000	1147800	Q80X85	Q80X85	28S ribosomal protein S7, mitochondrial	Mrps7
3.38999	1.25683	Keep	4	4	4	12	12	12	38.299	6.3368e-12	4906300	3331300	1575000	3019300	1887000	Q80XN0;D3Z2Y8	Q80XN0	D-beta-hydroxybutyrate dehydrogenase, mitochondrial	Bdh1
1.41296	1.35879	Keep	2	2	2	4.8	4.8	4.8	112.62	0.00019151	812880	439380	373490	684200	128680	Q80Y17	Q80Y17	Lethal(2) giant larvae protein homolog 1	Llgl1
5.83576	2.26502	Keep	10	10	10	37.2	37.2	37.2	20.151	2.9189e-59	48997000	34535000	14462000	32155000	16842000	Q80ZM5	Q80ZM5		H1fx
5.13335	2.31092	Keep	5	5	5	28.5	28.5	28.5	23.443	5.3113e-30	6173600	2945200	3228400	2213000	3960600	Q80ZS3	Q80ZS3	28S ribosomal protein S26, mitochondrial	Mrps26
3.7277	1.74239	Keep	5	5	5	21.7	21.7	21.7	23.802	1.401e-10	10062000	2922200	7140200	997460	9065000	Q80ZW2	Q80ZW2	Protein THEM6	Them6
4.98151	2.50271	Keep	8	8	8	25.3	25.3	25.3	49.223	8.1004e-35	21526000	18565000	2961400	18538000	2988800	Q810D6;F7CPC6;D6REU5	Q810D6	Glutamate-rich WD repeat-containing protein 1	Grwd1
3.14025	1.27995	Keep	2	2	2	3.3	3.3	3.3	72.241	2.8072e-08	1347700	1025200	322490	1065200	282500	Q8BG51;F7ASU3;Q8JZN7	Q8BG51;F7ASU3;Q8JZN7	Mitochondrial Rho GTPase 1;Mitochondrial Rho GTPase 2	Rhot1;Rhot2
5.7453	1.02772	Keep	4	4	4	6.5	6.5	6.5	48.219	2.0444e-11	18538000	17631000	907330	17740000	798130	Q8BGA9	Q8BGA9	Mitochondrial inner membrane protein OXA1L	Oxa1l
3.09974	1.19459	Keep	3	3	3	7.2	7.2	7.2	51.863	1.9818e-06	2492200	1515900	976250	1355100	1137100	Q8BGH2	Q8BGH2	Sorting and assembly machinery component 50 homolog	Samm50
5.18994	1.79598	Keep	24	24	24	59.2	59.2	59.2	56.891	5.7401e-304	317840000	249450000	68388000	242780000	75060000	Q8BGJ5;Q922I7;Q8CB58;P17225;E9QMW9;F7DCW4;Q8BHD7;G8JL74;G3UXA6;E9Q0W3;E9Q279;F7AXP1;G3UZ01;F7C521;G3UY95;G3UXZ8	Q8BGJ5;Q922I7;Q8CB58;P17225;E9QMW9	Polypyrimidine tract-binding protein 1	Ptbp1
3.91372	1.96673	Keep	4	4	4	9.7	9.7	9.7	81.635	8.675e-40	1964900	1517400	447430	1562600	402290	Q8BGS1;A0A087WP93	Q8BGS1	Band 4.1-like protein 5	Epb41l5
4.5095	1.62045	Keep	16	16	13	33.4	33.4	29.1	74.569	2.3946e-172	55421000	38893000	16528000	37362000	18059000	Q8BH59;V9GXX9	Q8BH59	Calcium-binding mitochondrial carrier protein Aralar1	Slc25a12
4.47679	2.77503	Keep	3	3	3	10	10	10	50.748	2.506e-15	3223500	2697800	525730	2870000	353580	Q8BH76;Q9EQ28;D6RG54	Q8BH76;Q9EQ28	DNA polymerase delta subunit 3	Pold3
1.47794	1.09031	Keep	3	2	2	16	11.1	11.1	26.946	2.0849e-08	1527900	929350	598530	1403100	124810	Q9QY76;Q8BH80	Q9QY76;Q8BH80	Vesicle-associated membrane protein-associated protein B	Vapb
3.97472	1.39435	Keep	3	3	3	19.8	19.8	19.8	18.761	4.773e-07	1619600	514520	1105100	193780	1425900	Q8BHG9	Q8BHG9	CGG triplet repeat-binding protein 1	Cggbp1
2.17592	1.68554	Keep	2	2	2	3.4	3.4	3.4	60.308	0.0011275	1297300	684960	612330	583460	713820	Q8BHN1	Q8BHN1	Gamma-taxilin	Txlng
3.54964	2.10383	Keep	2	2	2	5.2	5.2	5.2	46.895	3.7289e-11	1462300	939900	522430	933530	528790	Q8BHS3	Q8BHS3	Pre-mRNA-splicing factor RBM22	Rbm22
1.57566	1.44377	Keep	2	2	2	9	9	9	32.214	0.00038153	285080	182550	102530	196280	88800	Q8BHX3;E9Q2C7	Q8BHX3;E9Q2C7	Borealin	Cdca8
4.60521	2.51858	Keep	7	7	7	15.6	15.6	15.6	59.744	1.6507e-26	10626000	8077500	2548500	8112300	2513700	Q8BI72	Q8BI72	CDKN2A-interacting protein	Cdkn2aip
3.40749	2.07567	Keep	3	3	3	6.7	6.7	6.7	81.604	9.642e-08	677960	458300	219660	423290	254670	Q8BJS4;E0CY39	Q8BJS4	SUN domain-containing protein 2	Sun2
3.8524	2.97554	Keep	19	19	19	42.7	42.7	42.7	64.403	6.2637e-150	87449000	67205000	20244000	66936000	20513000	Q8BJW6;D3YZZ6;D6RFN2;D6RGA6	Q8BJW6	Eukaryotic translation initiation factor 2A	Eif2a
4.73013	1.39857	Keep	3	3	3	13.8	13.8	13.8	35.975	1.6524e-07	3861600	3646200	215360	3701800	159830	Q8BJZ4	Q8BJZ4	28S ribosomal protein S35, mitochondrial	Mrps35
3.87529	2.78944	Keep	4	4	4	9.9	9.9	9.9	55.792	7.228e-12	1046700	303580	743140	171800	874910	Q8BK35	Q8BK35		Gltscr2
3.72839	1.2667	Keep	26	26	26	56.2	56.2	56.2	55.983	7.9448e-179	272220000	198300000	73927000	202600000	69626000	Q8BK67;A2AWQ2	Q8BK67	Protein RCC2	Rcc2
5.20588	2.31939	Keep	7	7	7	21.9	21.9	21.9	47.778	2.0267e-21	12509000	11505000	1004000	11720000	788640	Q8BK72	Q8BK72	28S ribosomal protein S27, mitochondrial	Mrps27
2.913	1.81594	Keep	8	8	8	8.5	8.5	8.5	136.7	9.0618e-27	7202700	6164000	1038700	6743600	459060	Q8BKF1;E9PWD9;F6TLB0;E0CY15	Q8BKF1;E9PWD9;F6TLB0	DNA-directed RNA polymerase, mitochondrial;DNA-directed RNA polymerase	Polrmt
4.66036	1.53536	Keep	5	4	4	17.6	17.6	17.6	30.817	1.1291e-20	11540000	10121000	1418800	10488000	1051600	Q8BL97	Q8BL97	Serine/arginine-rich splicing factor 7	Srsf7
4.55853	1.8159	Keep	10	10	10	23.7	23.7	23.7	70.046	1.4081e-127	16565000	11369000	5196100	10506000	6059400	Q8BMC4	Q8BMC4	Nucleolar protein 9	Nop9
3.31732	1.0684	Keep	22	22	22	22.2	22.2	22.2	134.19	4.0658e-132	34243000	30390000	3853400	33062000	1181400	Q8BMJ2	Q8BMJ2	Leucine--tRNA ligase, cytoplasmic	Lars
5.22631	2.14815	Keep	30	30	30	57.9	57.9	57.9	63.691	0	121780000	90521000	31259000	87986000	33794000	Q8BMK4	Q8BMK4	Cytoskeleton-associated protein 4	Ckap4
3.89823	1.25193	Keep	13	13	13	20.8	20.8	20.8	87.676	6.9421e-52	18441000	15957000	2484200	16246000	2195100	Q8BML9;D3Z158;Q8R1V9	Q8BML9;D3Z158;Q8R1V9		Qars
4.26105	1.5864	Keep	20	20	20	29.1	29.1	29.1	82.669	1.5788e-80	52169000	39762000	12407000	39996000	12173000	Q8BMS1	Q8BMS1	Trifunctional enzyme subunit alpha, mitochondrial;Long-chain enoyl-CoA hydratase;Long chain 3-hydroxyacyl-CoA dehydrogenase	Hadha
3.4562	1.12102	Keep	12	12	12	22.2	22.2	22.2	64.279	2.7821e-52	22994000	14818000	8175900	12783000	10212000	Q8BP47	Q8BP47	Asparagine--tRNA ligase, cytoplasmic	Nars
6.01915	2.91278	Keep	6	6	6	28.7	28.7	28.7	17.779	1.9084e-58	95943000	46649000	49294000	41009000	54934000	Q8BP67;F6RSK3	Q8BP67	60S ribosomal protein L24	Rpl24
4.42958	2.02584	Keep	11	11	11	33.4	33.4	33.4	47.33	3.9425e-98	32096000	24111000	7984200	24502000	7593600	Q8BP71;Q9JJ43;Q8BIF2;A2A4W9;B7ZC11	Q8BP71;Q9JJ43	RNA binding protein fox-1 homolog 2;RNA binding protein fox-1 homolog 1	Rbfox2;Rbfox1
3.2281	1.71791	Keep	2	2	2	11.3	11.3	11.3	28.575	2.6402e-05	1089700	853560	236090	869370	220280	Q8BSA9;E9PYE2	Q8BSA9;E9PYE2	tRNA wybutosine-synthesizing protein 3 homolog	Tyw3
3.71831	1.45723	Keep	3	3	3	8.4	8.4	8.4	53.93	7.2841e-06	2310600	1833400	477190	1778800	531790	Q8BT07	Q8BT07	Centrosomal protein of 55 kDa	Cep55
2.9402	1.02857	Keep	2	2	2	3.5	3.5	3.5	88.817	0.00031039	407760	238010	169760	180720	227040	Q8BTT6	Q8BTT6	Digestive organ expansion factor homolog	Diexf
3.14982	2.92029	Keep	3	3	3	7.5	7.5	7.5	45.58	2.5886e-10	7250600	3984700	3265800	3715900	3534700	Q8BU14	Q8BU14	Translocation protein SEC62	Sec62
4.89587	1.67405	Keep	5	5	5	9.1	9.1	9.1	92.801	9.2305e-25	8366400	8064500	301960	8176400	190050	Q8BUY8	Q8BUY8	G-protein coupled receptor-associated sorting protein 2	Gprasp2
4.38969	2.28531	Keep	7	7	7	21.2	21.2	21.2	50.421	1.4463e-22	9606000	8793500	812500	9230300	375680	Q8BVY0	Q8BVY0		Rsl1d1
5.03349	1.66467	Keep	11	11	11	30	30	30	45.463	9.4633e-42	38173000	29449000	8724200	28231000	9941900	Q8BW10;E9PW56;F6YBB8	Q8BW10;E9PW56	RNA-binding protein NOB1	Nob1
3.84697	1.71493	Keep	3	3	3	10.8	10.8	10.8	31.994	4.1225e-08	2006700	1800700	206080	1836200	170570	Q8BX10	Q8BX10	Serine/threonine-protein phosphatase PGAM5, mitochondrial	Pgam5
4.15642	1.89041	Keep	5	5	5	10.1	10.1	10.1	65.704	1.0248e-14	5627800	4259900	1367900	4092700	1535100	Q8BXQ2;B7ZC19	Q8BXQ2;B7ZC19	GPI transamidase component PIG-T	Pigt
6.28198	1.96986	Keep	3	3	3	13.8	13.8	13.8	28.263	6.2987e-21	4695800	2133500	2562300	1516200	3179600	Q8BXV2	Q8BXV2	BRI3-binding protein	Bri3bp
5.59876	2.52447	Keep	6	3	3	11.3	7	7	63.961	3.8863e-31	2176500	858590	1317900	593570	1583000	Q8BYK6	Q8BYK6	YTH domain family protein 3	Ythdf3
3.78109	1.26945	Keep	7	7	7	20.8	20.8	20.8	52.597	5.3447e-16	4237300	3189300	1047900	3848600	388700	Q8BYL4;E9PX65;F7BWC1	Q8BYL4;E9PX65	Tyrosine--tRNA ligase, mitochondrial	Yars2
4.35544	1.27804	Keep	9	9	9	10.1	10.1	10.1	102.94	4.6993e-30	8661100	7595900	1065200	7643900	1017200	Q8C052	Q8C052	Microtubule-associated protein 1S;MAP1S heavy chain;MAP1S light chain	Map1s
3.42117	1.85706	Keep	5	5	5	8.2	8.2	8.2	82.302	3.6397e-21	3807800	2433500	1374300	2462600	1345200	Q8C156	Q8C156	Condensin complex subunit 2	Ncaph
3.75075	1.74876	Keep	4	4	4	7	7	7	69.448	8.0157e-09	3432900	1897800	1535100	1676700	1756200	Q8C2Q3;E9QL13	Q8C2Q3;E9QL13	RNA-binding protein 14	Rbm14
5.4699	2.89486	Keep	10	10	10	36.1	36.1	36.1	30.255	9.5109e-96	66466000	44954000	21512000	42792000	23674000	Q8C2Q8;Q91VR2;A2AKU9;A2AKV1;A2AKV2;A2AKV3;A2AKV0	Q8C2Q8;Q91VR2;A2AKU9;A2AKV1;A2AKV2;A2AKV3	ATP synthase subunit gamma;ATP synthase subunit gamma, mitochondrial	Atp5c1
3.46513	1.02822	Keep	17	17	15	21.2	21.2	17.6	85.454	1.1542e-78	35214000	24006000	11208000	22312000	12902000	Q9WUA3;Q8C605;F6YL81;D3YUA3	Q9WUA3;Q8C605	6-phosphofructokinase type C;6-phosphofructokinase	Pfkp
3.51984	1.56218	Keep	4	4	4	28	28	28	15.977	3.0105e-23	3706500	2280600	1426000	1959400	1747200	Q8C6B9	Q8C6B9	Active regulator of SIRT1	Rps19bp1
5.44624	2.98019	Keep	17	17	17	34	34	34	63.294	1.9296e-80	52629000	44345000	8283300	45242000	7386100	Q8C854;A2ATP5;A2ATP6;G8JL68;F6XJA1	Q8C854;A2ATP5;A2ATP6;G8JL68;F6XJA1	Myelin expression factor 2	Myef2
3.19496	1.07128	Keep	25	25	25	41.1	41.1	41.1	83.899	2.5727e-118	59710000	43255000	16455000	40800000	18910000	Q8CAQ8;E9Q800;E9QAY6;Q3TZK4;E9PVS5	Q8CAQ8;E9Q800;E9QAY6	Mitochondrial inner membrane protein	Immt
3.78482	3.36275	Keep	3	3	3	4	4	4	87.16	9.6788e-09	1513800	1299700	214130	1334900	178880	Q8CB77	Q8CB77	Transcription elongation factor B polypeptide 3	Tceb3
3.60939	2.40073	Keep	6	6	6	19.6	19.6	19.6	55.429	3.3129e-18	5230600	4214300	1016300	4463100	767520	Q8CCF0	Q8CCF0	U4/U6 small nuclear ribonucleoprotein Prp31	Prpf31
3.51261	1.57265	Keep	3	3	3	4.7	4.7	4.7	89.519	3.0785e-10	819790	476270	343520	383530	436260	Q8CCJ3	Q8CCJ3	E3 UFM1-protein ligase 1	Ufl1
4.96056	3.01462	Keep	10	10	10	10.2	10.2	10.2	121.19	1.295e-25	12869000	11411000	1458000	11906000	962910	Q8CCP0	Q8CCP0	Nuclear export mediator factor Nemf	Nemf
4.01852	1.53197	Keep	3	3	3	14.1	14.1	14.1	36.464	2.8617e-11	1509300	1214900	294330	1219400	289870	Q8CEE7;D3YVJ8	Q8CEE7;D3YVJ8	Retinol dehydrogenase 13	Rdh13
5.1623	2.58224	Keep	39	39	39	33	33	33	134.24	3.1814e-216	94105000	82911000	11195000	86440000	7665800	Q8CG48;B1AWH6	Q8CG48	Structural maintenance of chromosomes protein 2	Smc2
3.32178	2.33959	Keep	4	4	4	14	14	14	42.309	5.9495e-31	9941800	7057600	2884200	8326100	1615700	Q8CGC4;Q8BM41	Q8CGC4;Q8BM41	Protein LSM14 homolog B	Lsm14b
4.05998	1.18846	Keep	52	52	52	39.7	39.7	39.7	170.08	1.2416e-235	197420000	170150000	27273000	174750000	22676000	Q8CGC7	Q8CGC7	Bifunctional glutamate/proline--tRNA ligase;Glutamate--tRNA ligase;Proline--tRNA ligase	Eprs
4.6334	1.31956	Keep	10	10	10	9.6	9.6	9.6	123.79	5.6905e-24	11229000	9855400	1373300	11107000	121440	Q8CGF7;Q3B807	Q8CGF7	Transcription elongation regulator 1	Tcerg1
3.84595	1.82359	Keep	2	2	2	2.7	2.7	2.7	132.06	2.8042e-06	994990	882360	112630	912250	82745	Q8CH18	Q8CH18	Cell division cycle and apoptosis regulator protein 1	Ccar1
4.55009	1.91476	Keep	4	4	4	3	3	3	202.37	5.5563e-08	1029000	809810	219180	783400	245600	Q8CH77;A0A087WSM9	Q8CH77	Neuron navigator 1	Nav1
5.23536	2.37407	Keep	6	6	6	33	33	33	22.689	2.3953e-27	7283700	7129000	154700	7213500	70181	Q8CHP5	Q8CHP5	Partner of Y14 and mago	Wibg
2.88491	2.9387	Keep	2	2	2	5.4	5.4	5.4	60.786	4.3559e-05	1125900	876670	249250	961410	164510	Q8CI11	Q8CI11	Guanine nucleotide-binding protein-like 3	Gnl3
3.99652	1.13192	Keep	2	2	2	2.8	2.8	2.8	97.303	0.00048558	410230	293930	116300	299730	110500	Q8CJG0	Q8CJG0	Protein argonaute-2	Eif2c2
3.98871	2.68165	Keep	2	2	2	10.7	10.7	10.7	38.961	1.0734e-06	2807300	2630600	176680	2723000	84213	Q8JZM0	Q8JZM0	Dimethyladenosine transferase 1, mitochondrial	Tfb1m
4.69518	2.33179	Keep	4	4	4	8.7	8.7	8.7	60.576	3.7669e-09	1509800	873250	636570	759140	750690	Q8JZM7	Q8JZM7	Parafibromin	Cdc73
4.53577	2.19988	Keep	10	9	9	14.1	13.1	13.1	89.518	1.625e-26	9453500	6201800	3251800	6129200	3324300	Q8JZQ2	Q8JZQ2	AFG3-like protein 2	Afg3l2
6.36837	2.17361	Keep	11	11	11	34.4	34.4	34.4	33.931	1.1232e-26	29688000	20349000	9338700	19066000	10622000	Q8JZU2;F6VVY4	Q8JZU2;F6VVY4		Slc25a1
4.21296	1.86987	Keep	3	3	3	7.9	7.9	7.9	58.955	6.2622e-17	8675800	6173600	2502200	5679100	2996700	Q8K1N4	Q8K1N4	Spermatogenesis-associated serine-rich protein 2	Spats2
4.09925	1.7144	Keep	3	3	3	3.6	3.6	3.6	114.03	1.448e-11	2353800	2020300	333520	2176800	177010	Q9D4G5;Q8K205	Q9D4G5;Q8K205		Pop1
4.53986	1.44731	Keep	3	3	3	1.8	1.8	1.8	237.47	1.1557e-06	446680	312060	134620	273180	173510	Q8K284	Q8K284	General transcription factor 3C polypeptide 1	Gtf3c1
4.89038	1.74803	Keep	5	5	5	10.9	10.9	10.9	71.06	5.4271e-19	4897700	3347700	1550000	3105900	1791800	Q8K297	Q8K297	Procollagen galactosyltransferase 1	Colgalt1
3.76029	1.82896	Keep	6	6	6	6.2	6.2	6.2	122.79	1.448e-16	2289500	1918600	370900	2172300	117120	Q8K298	Q8K298	Actin-binding protein anillin	Anln
2.9238	1.56423	Keep	4	4	4	11.2	11.2	11.2	55.957	5.5876e-09	2432000	2077000	354930	2157800	274190	Q8K2D3	Q8K2D3	Enhancer of mRNA-decapping protein 3	Edc3
5.16261	2.79033	Keep	2	2	2	7.5	7.5	7.5	60.518	0.00015645	535620	385850	149770	370590	165030	Q8K2T8	Q8K2T8	RNA polymerase II-associated factor 1 homolog	Paf1
4.53573	2.41451	Keep	10	10	10	8.1	8.1	8.1	155.66	4.8116e-19	9236000	8431300	804690	8754900	481120	Q8K2Z4;A0A087WNQ1;A0A087WRK6	Q8K2Z4	Condensin complex subunit 1	Ncapd2
4.45264	1.58665	Keep	4	4	4	5.9	5.9	5.9	87.56	4.5339e-07	1453800	1034100	419700	1203200	250630	Q8K327	Q8K327	Chromosome alignment-maintaining phosphoprotein 1	Champ1
4.80188	3.08481	Keep	8	8	8	23.4	23.4	23.4	51.029	2.2438e-40	10473000	8560900	1911800	8532700	1940000	Q8K4F6;E9QAY1	Q8K4F6	Putative methyltransferase NSUN5	Nsun5
3.75717	1.84788	Keep	6	6	6	9.1	9.1	9.1	88.544	8.142e-12	3477000	2848300	628730	3238600	238440	Q8K4Z5	Q8K4Z5	Splicing factor 3A subunit 1	Sf3a1
3.89933	1.13258	Keep	17	17	17	27.8	27.8	27.8	66.612	2.009e-150	25021000	14246000	10775000	10459000	14561000	Q8QZY1	Q8QZY1	Eukaryotic translation initiation factor 3 subunit L	Eif3l
2.64548	2.17948	Keep	2	2	2	9	9	9	44.355	1.1016e-06	928500	397020	531480	324700	603800	Q8QZY9	Q8QZY9	Splicing factor 3B subunit 4	Sf3b4
4.18942	1.27447	Keep	5	1	1	21.9	7.8	7.8	35.377	1.0696e-15	9279900	8111800	1168100	8285700	994190	Q8R010	Q8R010	Aminoacyl tRNA synthase complex-interacting multifunctional protein 2	Aimp2
6.85052	2.71809	Keep	3	3	3	8	8	8	28.381	6.4488e-07	3595300	3475100	120190	3500700	94597	Q8R0A0	Q8R0A0	General transcription factor IIF subunit 2	Gtf2f2
4.16439	1.74833	Keep	2	2	2	37.5	37.5	37.5	7.4454	8.1068e-08	2170000	680640	1489300	180650	1989300	Q8R1I1	Q8R1I1	Cytochrome b-c1 complex subunit 9	Uqcr10
1.84285	1.67969	Keep	3	3	3	7.1	7.1	7.1	60.501	3.7342e-06	2591600	1445800	1145800	1984900	606700	Q8R2T8	Q8R2T8	General transcription factor 3C polypeptide 5	Gtf3c5
5.22039	1.1001	Keep	3	3	3	10.4	10.4	10.4	40.526	2.3523e-18	3590700	3428000	162760	3533800	56923	Q8R323	Q8R323	Replication factor C subunit 3	Rfc3
5.44524	2.51828	Keep	6	6	6	12.4	12.4	12.4	76.684	4.603e-14	9892500	7204600	2687900	6864200	3028300	Q8R3L2	Q8R3L2	Transcription factor 25	Tcf25
3.44429	2.86527	Keep	15	15	15	19.5	19.5	19.5	98.768	4.0502e-56	13989000	11785000	2204600	12170000	1818700	Q8R3N1	Q8R3N1	Nucleolar protein 14	Nop14
3.55823	1.55596	Keep	5	5	1	22.1	22.1	6.1	31.097	7.8006e-21	4949900	4063400	886500	4141600	808310	Q8R3V2	Q8R3V2		Aimp2
5.24929	1.31835	Keep	2	2	2	2.5	2.5	2.5	119.31	4.6749e-06	514740	433470	81271	425560	89179	Q8R4U7	Q8R4U7	Leucine zipper protein 1	Luzp1
5.15205	1.39243	Keep	8	8	8	12.2	12.2	12.2	85.841	2.773e-29	6510600	5795100	715570	6021900	488730	Q8VCE9;M0QWE8;A2A4L0	Q8VCE9;M0QWE8	Pleckstrin homology domain-containing family H member 3	Plekhh3
4.20855	1.21624	Keep	5	5	5	23.5	23.5	23.5	28.944	1.5839e-11	6156300	3772400	2383900	3186800	2969500	Q8VCL2	Q8VCL2	Protein SCO2 homolog, mitochondrial	Sco2
5.27313	1.92649	Keep	37	37	37	33.6	33.6	33.6	141.74	4.1395e-165	87426000	73594000	13832000	83680000	3745200	Q8VDJ3;A0A087WP83;A0A087WS92;A0A087WPC5;A0A087WQY9;A0A087WPH2;A0A087WNQ4	Q8VDJ3;A0A087WP83	Vigilin	Hdlbp
3.3865	1.85467	Keep	4	4	4	6.1	6.1	6.1	103	2.7243e-12	3173000	2720300	452660	2946900	226020	Q8VDP4	Q8VDP4	DBIRD complex subunit KIAA1967 homolog
4.0329	1.72164	Keep	6	6	6	37.9	37.9	37.9	20.348	1.3432e-19	5821200	1840700	3980500	831990	4989200	Q8VE22;Q5SXC9;F7ARZ1;Q3TI14;A7M7Q8	Q8VE22;Q5SXC9;F7ARZ1;Q3TI14;A7M7Q8	28S ribosomal protein S23, mitochondrial	Mrps23
4.48539	1.17441	Keep	18	18	18	12.7	12.7	12.7	192.29	5.9883e-71	11888000	10688000	1199800	10963000	925120	Q8VE73;F6Q1R4;E9Q6H4	Q8VE73	Cullin-7	Cul7
5.21926	2.79144	Keep	11	11	11	26.2	26.2	26.2	59.406	2.3752e-78	25112000	20097000	5015700	19627000	5485500	Q8VH51;F7AA45;E9Q8F0;B7ZD61;B7ZD63	Q8VH51;F7AA45;E9Q8F0	RNA-binding protein 39	Rbm39
3.85086	1.24257	Keep	3	3	3	3.3	3.3	3.3	87.869	1.1263e-05	1854700	1609000	245740	1676000	178680	Q8VHE0	Q8VHE0	Translocation protein SEC63 homolog	Sec63
4.35976	1.87062	Keep	14	14	14	17.2	17.2	17.2	113.88	1.4411e-47	13729000	11570000	2159700	11950000	1779000	Q8VHK9;Q6P5D3	Q8VHK9	Probable ATP-dependent RNA helicase DHX36	Dhx36
4.86082	1.72115	Keep	9	9	5	14.9	14.9	9.8	70.887	3.1398e-92	57479000	45297000	12182000	43371000	14108000	Q8VHM5;F7B5B5;A2AW41;A2AW40;V9GWW3	Q8VHM5;F7B5B5;A2AW41		Hnrnpr
5.20359	1.16607	Keep	16	14	14	24.2	22.7	22.7	75.441	2.6469e-53	52695000	42786000	9908700	41017000	11678000	Q8VIJ6	Q8VIJ6	Splicing factor, proline- and glutamine-rich	Sfpq
5.99034	1.94632	Keep	15	15	15	56.9	56.9	56.9	22.876	8.2506e-121	102350000	75839000	26515000	71804000	30550000	Q91V55;D3YYM6;P97461	Q91V55;D3YYM6;P97461	40S ribosomal protein S5;40S ribosomal protein S5, N-terminally processed	Rps5
3.61421	1.37918	Keep	10	10	10	33.6	33.6	33.6	42.194	2.2139e-33	20496000	17530000	2966800	18678000	1817900	Q91VA7;V9GXV0	Q91VA7;V9GXV0		Idh3b
5.12537	2.35225	Keep	6	6	6	14.4	14.4	14.4	42.161	2.5844e-16	9830100	8996500	833570	9160300	669800	Q91VM5;A2AFI3;Q9WV02;A2AFI4;S4R1F6	Q91VM5;A2AFI3;Q9WV02;A2AFI4	RNA binding motif protein, X-linked-like-1;RNA-binding motif protein, X chromosome;RNA-binding motif protein, X chromosome, N-terminally processed	Rbmxl1;Rbmx
4.76254	1.6503	Keep	15	15	15	21.5	21.5	21.5	82.499	2.3837e-54	39555000	34428000	5127000	34868000	4687900	Q91VR5	Q91VR5	ATP-dependent RNA helicase DDX1	Ddx1
5.19153	2.15763	Keep	4	4	4	22	22	22	25.414	1.2367e-11	2864900	1817000	1047900	1571400	1293500	Q91VT4;D3Z6C4	Q91VT4;D3Z6C4	Carbonyl reductase family member 4	Cbr4
3.18324	1.03203	Keep	7	7	7	20.2	20.2	20.2	53.451	1.2238e-19	9604200	7518300	2085900	7492200	2112000	Q91VY9	Q91VY9	Zinc finger protein 622	Znf622
5.41439	1.78505	Keep	18	18	18	22.7	22.7	22.7	88.79	1.1191e-155	43403000	32274000	11130000	32145000	11258000	Q91W50	Q91W50	Cold shock domain-containing protein E1	Csde1
4.82959	2.69278	Keep	5	5	5	12.6	12.6	12.6	65.288	2.6761e-29	4416600	2248900	2167700	3089300	1327300	Q91WE6;B7FAT1;D6RJ19;F6S0I8	Q91WE6	Threonylcarbamoyladenosine tRNA methylthiotransferase	Cdkal1
3.78613	1.93429	Keep	5	5	5	22.2	22.2	22.2	39.832	2.4555e-18	8414300	6859400	1554900	7696100	718190	Q91WK2	Q91WK2	Eukaryotic translation initiation factor 3 subunit H	Eif3h
5.38781	2.65938	Keep	10	10	10	30.1	30.1	30.1	30.059	6.88e-26	24736000	22905000	1830600	24062000	674030	Q91WN1	Q91WN1	DnaJ homolog subfamily C member 9	Dnajc9
2.78677	1.03921	Keep	3	3	3	34.3	34.3	34.3	12.097	2.1409e-11	9383700	3277400	6106300	474450	8909300	Q91WS0	Q91WS0	CDGSH iron-sulfur domain-containing protein 1	Cisd1
4.41895	2.76128	Keep	3	3	3	11.9	11.9	11.9	47.552	1.7492e-25	3231000	2873500	357460	2934600	296400	Q91XL3	Q91XL3	UDP-glucuronic acid decarboxylase 1	Uxs1
4.07495	2.24355	Keep	3	3	3	5.9	5.9	5.9	80.581	3.2119e-08	2249600	2007600	241900	2042800	206740	Q91YK2	Q91YK2	Ribosomal RNA processing protein 1 homolog B	Rrp1b
4.70001	1.67681	Keep	4	4	4	17.6	17.6	17.6	23.473	6.779e-10	6166800	3463600	2703200	2803900	3362900	Q91YN9;A0A087WNX9	Q91YN9	BAG family molecular chaperone regulator 2	Bag2
3.59623	1.46556	Keep	16	16	16	34.2	34.2	34.2	68.527	6.102e-109	24554000	15114000	9439800	13508000	11046000	Q91YQ5	Q91YQ5	Dolichyl-diphosphooligosaccharide--protein glycosyltransferase subunit 1	Rpn1
3.42444	1.49426	Keep	5	5	5	9.2	9.2	9.2	78.756	1.548e-14	2642100	2354900	287230	2455300	186820	Q91YR5	Q91YR5	Methyltransferase-like protein 13	Mettl13
2.14656	1.87492	Keep	2	2	2	3.3	3.3	3.3	106.72	4.5385e-05	832100	496280	335830	435910	396190	Q91YR7	Q91YR7	Pre-mRNA-processing factor 6	Prpf6
5.8707	2.85898	Keep	10	10	7	17.3	17.3	13	62.279	3.8172e-54	37070000	20798000	16273000	18920000	18151000	Q91YT7;P59326;A2AWN8;E9PW90;F6Y6H7	Q91YT7		Ythdf2
4.99213	1.66816	Keep	19	19	19	16.9	16.9	16.9	121.63	1.9014e-127	22475000	18891000	3583600	20867000	1607500	Q91ZW3;Q6PGB8;F6Z6F4;Q8BS67	Q91ZW3	SWI/SNF-related matrix-associated actin-dependent regulator of chromatin subfamily A member 5	Smarca5
3.11491	2.38902	Keep	11	11	10	15.2	15.2	14.2	87.046	1.5996e-33	17896000	12340000	5556000	12269000	5626300	Q920A7	Q920A7	AFG3-like protein 1	Afg3l1
4.34881	2.05835	Keep	5	5	5	17.7	17.7	17.7	52.322	2.2772e-13	5823500	4817700	1005900	4864200	959290	Q920L1	Q920L1	Fatty acid desaturase 1	Fads1
4.10867	2.5512	Keep	2	2	2	8.7	8.7	8.7	36.938	1.7097e-05	726560	350110	376450	301560	425000	Q920Q6;B1AT10;B1AT13	Q920Q6;B1AT10;B1AT13	RNA-binding protein Musashi homolog 2	Msi2
4.70271	2.1825	Keep	6	6	1	17.9	17.9	4.3	44.547	6.0455e-67	27282000	23284000	3997900	23711000	3571400	Q921F2;A0A087WR97;A0A087WRZ5;Q6VYI5;Q6VYI4;A0A087WQA5;A0A087WRP4;H3BJV1;A0A087WQX8;A0A087WS74;A0A087WSE4;A0A087WS17;A0A087WSC6	Q921F2;A0A087WR97;A0A087WRZ5;Q6VYI5;Q6VYI4;A0A087WQA5;A0A087WRP4;H3BJV1	TAR DNA-binding protein 43	Tardbp
4.52852	1.60383	Keep	3	3	3	5.9	5.9	5.9	64.124	2.5404e-08	6065200	4442600	1622600	4182300	1882800	Q921F4;V9GXB6	Q921F4	Heterogeneous nuclear ribonucleoprotein L-like	Hnrpll
4.09922	1.39495	Keep	7	7	7	10.6	10.6	10.6	103.22	2.8924e-33	6998100	5526400	1471800	6353900	644220	Q921G8	Q921G8	Gamma-tubulin complex component 2	Tubgcp2
3.21988	1.15088	Keep	2	2	2	9.8	9.8	9.8	26.249	5.1494e-06	2085800	1676900	408900	1632500	453270	Q921I9	Q921I9	Exosome complex component RRP41	Exosc4
4.54905	1.61075	Keep	11	11	1	11.6	11.6	1.1	112.72	9.1785e-27	18928000	16742000	2185600	16845000	2082800	Q921K2	Q921K2		Parp1
3.6248	1.11036	Keep	8	8	8	9.7	9.7	9.7	135.55	7.9057e-27	5793700	4924200	869510	5161900	631830	Q921M3	Q921M3	Splicing factor 3B subunit 3	Sf3b3
4.82632	1.66925	Keep	5	5	5	7.1	7.1	7.1	85.938	4.1584e-18	3416600	2801400	615180	2975500	441120	Q921N6;H3BLJ6	Q921N6	Probable ATP-dependent RNA helicase DDX27	Ddx27
3.85386	1.26213	Keep	20	20	20	46.3	46.3	46.3	57.147	2.4751e-119	55942000	37571000	18370000	33075000	22866000	Q922B2;Q8BJY7	Q922B2	Aspartate--tRNA ligase, cytoplasmic	Dars
4.81405	2.46072	Keep	20	20	20	38.8	38.8	38.8	59.434	3.8566e-168	65428000	36046000	29382000	32517000	32911000	Q922J9;D3Z4N9;D3Z5W6;D3Z072	Q922J9;D3Z4N9;D3Z5W6	Fatty acyl-CoA reductase 1	Far1
5.10189	2.7131	Keep	3	3	3	7.6	7.6	7.6	64.91	1.0143e-06	619150	366650	252500	334990	284150	Q922Q2	Q922Q2	Serine/threonine-protein kinase RIO1	Riok1
6.31847	2.42688	Keep	13	13	13	43.3	43.3	43.3	34.877	5.4672e-155	218550000	181400000	37153000	178380000	40167000	Q922Q8	Q922Q8	Leucine-rich repeat-containing protein 59	Lrrc59
4.53239	2.26042	Keep	6	5	5	9.7	8.5	8.5	81.084	2.4772e-15	5035100	3691300	1343800	3611800	1423300	Q922S8;Q3TTL2;A2AE72;Q8C0N1	Q922S8;Q3TTL2	Kinesin-like protein KIF2C	Kif2c
4.23985	2.71949	Keep	8	8	8	13.6	13.6	13.6	69.874	3.7719e-22	7973400	7078100	895310	7253100	720310	Q923D5	Q923D5	WW domain-binding protein 11	Wbp11
2.30109	1.5654	Keep	6	3	3	14	6.4	6.4	59.606	5.3831e-23	2778700	1611100	1167600	1477400	1301300	Q923T9;P11798;Q5SVI9;F8WIS9;Q5SVJ1;Q5SVI3;Q5SVI0;Q5SVI2;P28652;Q68EG2;Q5SVI1;Q5SVJ0;F6WHR9;E9PYZ8	Q923T9;P11798;Q5SVI9;F8WIS9;Q5SVJ1;Q5SVI3;Q5SVI0;Q5SVI2;P28652;Q68EG2;Q5SVI1;Q5SVJ0	Calcium/calmodulin-dependent protein kinase type II subunit gamma;Calcium/calmodulin-dependent protein kinase type II subunit alpha;Calcium/calmodulin-dependent protein kinase type II subunit beta	Camk2g;Camk2a;Camk2b
5.18464	1.62985	Keep	3	3	3	17.9	17.9	17.9	32.313	1.3631e-25	2097400	1627600	469770	1504700	592700	Q924T2	Q924T2	28S ribosomal protein S2, mitochondrial	Mrps2
5.67462	2.86344	Keep	36	36	36	54.7	54.7	54.7	66.741	7.953e-216	195240000	148550000	46694000	145980000	49259000	Q925I1;H3BKI6;H3BK90;V9GWS5;V9GWS6	Q925I1	ATPase family AAA domain-containing protein 3	Atad3
5.04321	1.78655	Keep	9	9	9	42.5	42.5	42.5	33.225	3.4767e-31	6913700	5127000	1786700	4929800	1983900	Z4YKT6;Q99J47	Z4YKT6;Q99J47	Dehydrogenase/reductase SDR family member 7B	Dhrs7b
4.61465	1.43627	Keep	2	2	2	11.7	11.7	11.7	17.675	7.3192e-05	473880	320450	153430	280610	193280	Q99JH1	Q99JH1	Ribonuclease P protein subunit p25-like protein	Rpp25l
4.78456	2.80738	Keep	5	5	5	10.8	10.8	10.8	70.299	4.8611e-62	5094600	4535800	558830	4610700	483930	Q99JX7;V9GXW3;V9GXF3;V9GXM5	Q99JX7;V9GXW3;V9GXF3	Nuclear RNA export factor 1	Nxf1
4.54783	1.50747	Keep	14	14	14	32	32	32	51.386	8.9722e-44	20886000	14264000	6621500	13398000	7488400	Q99JY0;D3YXU1	Q99JY0;D3YXU1	Trifunctional enzyme subunit beta, mitochondrial;3-ketoacyl-CoA thiolase	Hadhb
4.05844	1.06791	Keep	17	17	15	28.5	28.5	26.4	54.54	7.006e-49	48957000	36343000	12614000	35700000	13257000	Q99K48	Q99K48	Non-POU domain-containing octamer-binding protein	Nono
3.70329	2.70128	Keep	2	2	2	6.2	6.2	6.2	48.057	4.5442e-05	571910	279430	292490	226710	345200	Q99KK2	Q99KK2	N-acylneuraminate cytidylyltransferase	Cmas
4.61232	1.7891	Keep	10	10	10	25.6	25.6	25.6	55.238	1.6906e-47	23259000	18461000	4798000	18121000	5137700	Q99KP6	Q99KP6	Pre-mRNA-processing factor 19	Prpf19
5.00152	2.01657	Keep	5	5	5	16.2	16.2	16.2	40.555	2.5755e-27	11203000	9138500	2064900	8957700	2245700	Q99KV1	Q99KV1	DnaJ homolog subfamily B member 11	Dnajb11
4.90794	2.55026	Keep	18	18	18	40.5	40.5	40.5	38.092	1.027e-134	62098000	37546000	24552000	34857000	27242000	Q99L45;E0CXJ3	Q99L45	Eukaryotic translation initiation factor 2 subunit 2	Eif2s2
4.69354	1.8354	Keep	20	20	20	29.9	29.9	29.9	71.781	1.2669e-58	116980000	95243000	21739000	96524000	20457000	Q99LE6	Q99LE6	ATP-binding cassette sub-family F member 2	Abcf2
4.52228	1.95297	Keep	23	23	23	41.6	41.6	41.6	55.249	1.8187e-136	109870000	83254000	26615000	81689000	28180000	Q99LF4	Q99LF4	tRNA-splicing ligase RtcB homolog	D10Wsu52e
5.02299	1.83418	Keep	11	11	11	18.1	18.1	18.1	83.345	2.9777e-28	13949000	10549000	3399200	10203000	3746000	Q99LH1;B1ASC2	Q99LH1	Nucleolar GTP-binding protein 2	Gnl2
4.92858	3.20819	Keep	2	2	2	3.5	3.5	3.5	96.683	2.9603e-15	1644700	1444400	200330	1438800	205910	Q99LI5	Q99LI5	Zinc finger protein 281	Znf281
4.54264	2.12072	Keep	14	14	14	31.6	31.6	31.6	54.65	2.5373e-103	47758000	32093000	15665000	32792000	14965000	Q99M31;F6QKP8;D6RJ26	Q99M31	Heat shock 70 kDa protein 14	Hspa14
5.42812	2.22808	Keep	13	13	13	33.1	33.1	33.1	52.443	9.8775e-77	46593000	40357000	6235800	40324000	6269300	Q99M87	Q99M87	DnaJ homolog subfamily A member 3, mitochondrial	Dnaja3
5.07641	2.88337	Keep	18	18	18	28.1	28.1	28.1	74.112	1.4914e-45	37949000	29539000	8410100	29335000	8613600	Q99ME9	Q99ME9	Nucleolar GTP-binding protein 1	Gtpbp4
4.22794	1.5655	Keep	3	3	3	5.2	5.2	5.2	82.175	8.2875e-08	2429800	2258200	171630	2364200	65698	Q99MJ9	Q99MJ9	ATP-dependent RNA helicase DDX50	Ddx50
4.17856	1.32723	Keep	21	21	1	36.8	36.8	2.5	67.839	7.5823e-200	89101000	73836000	15265000	72864000	16237000	Q99MN1	Q99MN1	Lysine--tRNA ligase	Kars
4.75185	1.67166	Keep	5	5	5	6.5	6.5	6.5	100.45	7.3673e-15	1896200	1378100	518130	1288200	608040	Q99MR6	Q99MR6	Serrate RNA effector molecule homolog	Srrt
5.20338	2.64985	Keep	5	5	5	18.7	18.7	18.7	28.803	1.232e-11	2906000	2273500	632530	2241500	664520	Q99N93	Q99N93	39S ribosomal protein L16, mitochondrial	Mrpl16
4.4639	1.46608	Keep	13	13	10	6.6	6.6	4.9	274.21	8.1998e-36	9257000	7611700	1645200	8028000	1229000	Q99NH0;E9QKG6;E9Q804;F7C545;F6SI14	Q99NH0;E9QKG6;E9Q804	Ankyrin repeat domain-containing protein 17	Ankrd17
4.17431	1.18466	Keep	5	5	5	2.3	2.3	2.3	273.61	1.937e-11	1815200	988500	826700	736560	1078600	Q99PV0;B7ZC27	Q99PV0	Pre-mRNA-processing-splicing factor 8	Prpf8
3.6957	1.14978	Keep	2	2	2	17.7	17.7	17.7	19.023	5.3401e-13	3892100	2213800	1678400	1559300	2332800	Q9CPP0	Q9CPP0	Nucleoplasmin-3	Npm3
2.65572	1.55065	Keep	4	4	4	25	25	25	27.453	5.7979e-12	8245800	6953700	1292100	7509800	736040	Q9CPS7	Q9CPS7	RNA-binding protein PNO1	Pno1
6.26968	2.92039	Keep	2	2	2	6.9	6.9	6.9	36.213	3.0739e-07	2690800	2570600	120190	2610600	80218	Q9CQ62	Q9CQ62	2,4-dienoyl-CoA reductase, mitochondrial	Decr1
5.12875	1.86215	Keep	8	8	8	35.7	35.7	35.7	28.152	2.1368e-26	26358000	16302000	10056000	13947000	12411000	Q9CQE8;J3QNB0	Q9CQE8;J3QNB0	UPF0568 protein C14orf166 homolog	Gm10704
4.79971	1.28824	Keep	5	5	5	22.5	22.5	22.5	26.24	8.3055e-11	5029300	2050100	2979200	898780	4130600	Q9CQF3	Q9CQF3	Cleavage and polyadenylation specificity factor subunit 5	Nudt21
4.23582	1.83936	Keep	3	3	3	9.7	9.7	9.7	32.208	1.6626e-15	3497000	3112400	384590	3447100	49864	Q9CQJ2	Q9CQJ2	PIH1 domain-containing protein 1	Pih1d1
4.12147	1.35055	Keep	3	3	3	11.6	11.6	11.6	37.623	2.3523e-10	4036100	3726000	310190	3889700	146450	Q9CQJ4;A0A087WQQ3;A0A087WRE9;O35730	Q9CQJ4	E3 ubiquitin-protein ligase RING2	Rnf2
3.55392	1.21288	Keep	3	3	3	37.5	37.5	37.5	9.9583	3.3043e-13	22542000	12099000	10444000	8914600	13628000	Q9CQS8;E9PW43	Q9CQS8;E9PW43	Protein transport protein Sec61 subunit beta	Sec61b;Gm10320
5.41544	2.14623	Keep	4	4	4	27.2	27.2	27.2	13.784	5.9405e-10	4247600	1836800	2410800	1356000	2891600	Q9CQV1	Q9CQV1	Mitochondrial import inner membrane translocase subunit TIM16	Pam16
5.93368	2.16601	Keep	10	10	10	39.6	39.6	39.6	23.564	9.0613e-143	174260000	101330000	72929000	91613000	82645000	Q9CR57	Q9CR57	60S ribosomal protein L14	Rpl14
4.88112	2.39251	Keep	2	2	2	5.9	5.9	5.9	25.82	2.0327e-05	1061400	867400	194050	861340	200100	Q9CR59	Q9CR59	Growth arrest and DNA damage-inducible proteins-interacting protein 1	Gadd45gip1
4.54577	1.79664	Keep	10	10	10	39.2	39.2	39.2	34.155	1.6705e-53	13382000	8247300	5134300	8299100	5082600	Q9CR62;Q5SX46;Q5SX48	Q9CR62;Q5SX46	Mitochondrial 2-oxoglutarate/malate carrier protein	Slc25a11
2.37363	1.94467	Keep	4	4	4	17	17	17	25.194	1.8522e-17	1151500	833350	318120	964670	186790	Q9CRA8	Q9CRA8	Exosome complex component RRP46	Exosc5
3.84303	1.02744	Keep	6	6	6	8.1	8.1	8.1	108.84	3.7549e-22	5693000	4292700	1400300	3985900	1707100	Q9CSH3	Q9CSH3	Exosome complex exonuclease RRP44	Dis3
4.82345	1.84595	Keep	29	29	29	25.6	25.6	25.6	143.23	5.4057e-146	54231000	43871000	10360000	48962000	5269500	Q9CU62;S4R179	Q9CU62	Structural maintenance of chromosomes protein 1A	Smc1a
4.59841	1.49016	Keep	32	32	32	30.6	30.6	30.6	141.55	5.5844e-156	51957000	47699000	4257500	49673000	2283300	Q9CW03	Q9CW03	Structural maintenance of chromosomes protein 3	Smc3
4.43197	1.32048	Keep	2	2	2	5.9	5.9	5.9	59.514	0.00024756	884230	616790	267440	525520	358710	Q9CWT6	Q9CWT6	Probable ATP-dependent RNA helicase DDX28	Ddx28
4.035	2.74002	Keep	4	4	4	7.1	7.1	7.1	92.37	1.3053e-14	2284600	1991500	293080	2088500	196030	Q9CWV1	Q9CWV1	DNA helicase MCM8	Mcm8
5.24233	1.83095	Keep	5	5	5	15.2	15.2	15.2	50.638	1.7702e-22	5206000	3947700	1258200	4087800	1118100	Q9CWX9;F6QKD2;D3YWF9	Q9CWX9;F6QKD2	Probable ATP-dependent RNA helicase DDX47	Ddx47
6.16981	3.03527	Keep	9	9	9	27.5	27.5	27.5	30.53	5.759e-43	41605000	31689000	9916300	30942000	10663000	Q9CX86	Q9CX86	Heterogeneous nuclear ribonucleoprotein A0	Hnrnpa0
2.82633	1.28469	Keep	3	3	3	12.2	12.2	12.2	37.335	4.2611e-07	1137100	869370	267750	977730	159390	Q9CXI0	Q9CXI0	2-methoxy-6-polyprenyl-1,4-benzoquinol methylase, mitochondrial	Coq5
6.31559	1.64265	Keep	6	6	6	34.4	34.4	34.4	22.168	9.0462e-27	13327000	11134000	2192700	10790000	2536900	Q9CXL3	Q9CXL3	Uncharacterized protein C7orf50 homolog
4.16507	2.5604	Keep	5	5	5	14.8	14.8	14.8	41.192	6.0157e-23	10662000	9727800	934300	10621000	41576	Q9CXW2	Q9CXW2	28S ribosomal protein S22, mitochondrial	Mrps22
5.05141	1.43424	Keep	7	7	7	18.5	18.5	18.5	43.062	5.6668e-24	21195000	18300000	2895300	17730000	3464800	Q9CXY6	Q9CXY6	Interleukin enhancer-binding factor 2	Ilf2
6.15688	1.61899	Keep	2	2	2	10.2	10.2	10.2	20.52	1.9817e-06	2285700	1164500	1121200	857840	1427900	Q9CY16	Q9CY16	28S ribosomal protein S28, mitochondrial	Mrps28
5.82501	1.89286	Keep	5	5	5	15.3	15.3	15.3	36.09	6.1317e-12	6442800	4731300	1711500	4518600	1924200	Q9CY27;G3UWE1;Q52L67	Q9CY27;G3UWE1;Q52L67	Very-long-chain enoyl-CoA reductase	Tecr
1.71634	2.10494	Keep	3	3	3	11.9	11.9	11.9	32.065	4.3143e-27	12502000	9370500	3131600	9089800	3412300	Q9CY50	Q9CY50	Translocon-associated protein subunit alpha	Ssr1
5.79162	2.42183	Keep	24	24	24	52.8	52.8	52.8	44.714	0	222470000	173260000	49212000	169280000	53190000	Q9CY58	Q9CY58	Plasminogen activator inhibitor 1 RNA-binding protein	Serbp1
4.65348	1.06426	Keep	5	5	5	13.4	13.4	13.4	41.551	4.6207e-23	4722000	4433100	288880	4667100	54879	Q9CYH6	Q9CYH6	Ribosome biogenesis regulatory protein homolog	Rrs1
4.09997	3.12107	Keep	2	2	2	7.9	7.9	7.9	48.745	1.5356e-06	1228400	998140	230210	1054300	174060	Q9CZ91	Q9CZ91	Serum response factor-binding protein 1	Srfbp1
5.90877	2.84698	Keep	10	10	10	31.9	31.9	31.9	31.593	4.118e-33	33911000	32141000	1770000	33425000	486270	Q9CZT6	Q9CZT6	Protein CMSS1	Cmss1
2.89004	2.39852	Keep	4	4	4	4.7	4.7	4.7	117.64	1.9269e-15	2510700	1979700	530970	2152200	358520	Q9CZU3	Q9CZU3	Superkiller viralicidic activity 2-like 2	Skiv2l2
4.6372	2.3313	Keep	4	4	4	5.9	5.9	5.9	67.589	8.7286e-10	9739000	6584300	3154700	6251600	3487400	Q9CZW5	Q9CZW5	Mitochondrial import receptor subunit TOM70	Tomm70a
6.26268	2.85539	Keep	15	15	15	64.8	64.8	64.8	16.085	5.3099e-111	235080000	98395000	136680000	75433000	159640000	Q9CZX8;D3YUT3;D3Z722;D3YUG3;D3Z5R8;S4R223	Q9CZX8;D3YUT3;D3Z722;D3YUG3;D3Z5R8;S4R223	40S ribosomal protein S19	Rps19
6.00213	1.59531	Keep	4	4	4	20.3	20.3	20.3	25.661	4.3757e-14	4212500	3155000	1057500	2852800	1359700	Q9D0B0;F6RTE1	Q9D0B0	Serine/arginine-rich splicing factor 9	Srsf9
2.66328	1.96695	Keep	5	5	5	14.7	14.7	14.7	65.229	1.0391e-16	8514500	3243500	5271000	7339600	1174800	Q9D0D3	Q9D0D3	Poly(A) RNA polymerase, mitochondrial	Mtpap
5.44247	1.81779	Keep	8	8	8	31.9	31.9	31.9	35.274	5.5405e-26	8800100	7468800	1331300	7577200	1222900	Q9D0D4	Q9D0D4	Probable dimethyladenosine transferase	Dimt1
5.39192	1.68697	Keep	7	7	7	20.2	20.2	20.2	49.593	2.3025e-40	19654000	16082000	3572900	15426000	4228000	Q9D0D5	Q9D0D5	General transcription factor IIE subunit 1	Gtf2e1
4.82149	1.95628	Keep	30	30	30	46.9	46.9	46.9	77.648	2.4057e-198	243050000	189810000	53234000	186030000	57022000	Q9D0E1;B8JK33;B8JK32;F6W322;F7C9U3;Q91VC4;G3X924	Q9D0E1;B8JK33;B8JK32	Heterogeneous nuclear ribonucleoprotein M	Hnrnpm
2.96804	1.53421	Keep	5	5	5	8.9	8.9	8.9	73.961	2.0683e-12	2026500	1046200	980310	939550	1086900	Q9D0F1	Q9D0F1	Kinetochore protein NDC80 homolog	Ndc80
5.4731	2.38659	Keep	6	6	6	23.6	23.6	23.6	38.096	2.8657e-21	10366000	9145300	1220800	9251100	1115000	Q9D0F6	Q9D0F6	Replication factor C subunit 5	Rfc5
5.21603	2.8642	Keep	4	4	4	12.9	12.9	12.9	49.939	5.3647e-15	2781900	1961100	820840	1904900	877000	Q9D0G0	Q9D0G0	28S ribosomal protein S30, mitochondrial	Mrps30
5.90946	1.72159	Keep	15	15	15	64.9	64.9	64.9	27.545	1.2682e-56	46157000	35994000	10163000	38764000	7393200	Q9D0I8;A2AMV1;D6RCI7	Q9D0I8;A2AMV1	mRNA turnover protein 4 homolog	Mrto4
4.01749	1.22268	Keep	25	25	25	40	40	40	75.673	1.2788e-122	81250000	55214000	26036000	53916000	27334000	Q9D0I9	Q9D0I9	Arginine--tRNA ligase, cytoplasmic	Rars
4.58225	1.91873	Keep	2	2	2	8.9	8.9	8.9	31.825	2.2441e-08	850790	712430	138350	740810	109980	Q9D0M0	Q9D0M0	Exosome complex exonuclease RRP42	Exosc7
4.02172	1.20658	Keep	6	6	6	21.5	21.5	21.5	35.327	4.6866e-22	16051000	12715000	3335200	12602000	3448200	Q9D0M3	Q9D0M3	Cytochrome c1, heme protein, mitochondrial	Cyc1
5.43584	2.41435	Keep	11	11	11	25.1	25.1	25.1	61.211	6.0536e-73	16439000	12364000	4075200	12208000	4231200	Q9D0R4;Q5SVX2	Q9D0R4	Probable ATP-dependent RNA helicase DDX56	Ddx56
4.78413	1.22367	Keep	2	2	2	14.4	14.4	14.4	23.366	0.00021332	270060	189690	80369	161280	108780	Q9D1N9	Q9D1N9	39S ribosomal protein L21, mitochondrial	Mrpl21
5.99686	2.90393	Keep	5	5	5	23.9	23.9	23.9	13.293	2.1841e-19	46691000	15449000	31242000	11746000	34944000	Q9D1R9;D3YWC0	Q9D1R9	60S ribosomal protein L34	Rpl34
5.57189	2.37298	Keep	3	3	3	15.1	15.1	15.1	26.131	1.534e-07	1345400	931340	414070	887130	458280	Q9D287	Q9D287	Pre-mRNA-splicing factor SPF27	Bcas2
2.81178	1.15355	Keep	2	2	2	13.7	13.7	13.7	17.6	5.7172e-06	1788300	594200	1194100	195280	1593000	Q9D3D9	Q9D3D9	ATP synthase subunit delta, mitochondrial	Atp5d
3.12394	1.43851	Keep	4	4	4	8.4	8.4	8.4	58.841	7.3786e-08	1121500	590430	531030	472370	649090	Q9D554	Q9D554	Splicing factor 3A subunit 3	Sf3a3
4.78277	2.03058	Keep	4	4	4	9.3	9.3	9.3	64.464	1.5146e-21	4797600	3357700	1439900	3143800	1653800	Q9D6Z1;F7CHQ7;F7CHP9;E0CXZ0	Q9D6Z1;F7CHQ7	Nucleolar protein 56	Nop56
4.27107	1.65141	Keep	13	13	13	22.9	22.9	22.9	74.095	1.6449e-52	15406000	13265000	2141100	14133000	1272500	Q9D706	Q9D706	RNA polymerase II-associated protein 3	Rpap3
5.33346	2.24385	Keep	10	10	10	28.7	28.7	28.7	44.929	1.6301e-60	15367000	13862000	1505000	13997000	1369700	Q9D7N3	Q9D7N3	28S ribosomal protein S9, mitochondrial	Mrps9
5.08358	2.05606	Keep	6	6	6	32.2	32.2	32.2	27.815	4.0589e-19	7741500	5412000	2329600	4957100	2784400	Q9D883;G3UW94;E9PWX6;E9PWM2;E9Q809;F8WH71;E9Q5Y2;E9PUZ3;E9Q1I7;E9Q5J3;Q8BGJ9	Q9D883;G3UW94	Splicing factor U2AF 35 kDa subunit	U2af1
5.96461	2.61221	Keep	39	39	39	66.3	66.3	66.3	47.153	2.0294e-229	497000000	431210000	65787000	432880000	64113000	Q9D8E6	Q9D8E6	60S ribosomal protein L4	Rpl4
4.21765	1.91816	Keep	8	8	8	35.5	35.5	35.5	25.345	9.7208e-36	14329000	13751000	577860	14080000	248780	Q9D8X2	Q9D8X2	Coiled-coil domain-containing protein 124	Ccdc124
5.41421	2.97631	Keep	3	3	3	30.9	30.9	30.9	14.098	1.4001e-07	1430200	317300	1112900	180390	1249800	Q9D937;A0A087WQJ5;A0A087WRC2	Q9D937		1810009A15Rik
5.23542	2.49746	Keep	5	5	5	23.9	23.9	23.9	21.708	1.364e-18	6207100	2944700	3262300	2464200	3742900	Q9DB15	Q9DB15	39S ribosomal protein L12, mitochondrial	Mrpl12
4.73997	2.20182	Keep	6	6	6	40.8	40.8	40.8	23.363	1.5487e-19	10224000	5329300	4894200	4451600	5772000	Q9DB20;F6XVM5;F7D3P8	Q9DB20	ATP synthase subunit O, mitochondrial	Atp5o
6.09069	1.55257	Keep	4	4	4	34.3	34.3	34.3	15.147	8.7358e-16	4734000	3000700	1733300	2488500	2245500	Q9DB42	Q9DB42	Zinc finger protein 593	Znf593
4.61027	2.31907	Keep	11	11	11	19	19	19	69.622	3.6698e-49	19686000	13488000	6197800	13893000	5792800	Q9DBG7;F6VF36	Q9DBG7;F6VF36	Signal recognition particle receptor subunit alpha	Srpr
5.08427	2.40089	Keep	13	13	13	20.4	20.4	20.4	76.293	1.9862e-28	11542000	8318700	3222900	7894000	3647600	Q9DBR0	Q9DBR0	A-kinase anchor protein 8	Akap8
4.56061	1.51096	Keep	15	15	15	21.3	21.3	21.3	108.69	2.4326e-58	32528000	26672000	5856300	26852000	5676400	Q9DBR1	Q9DBR1	5-3 exoribonuclease 2	Xrn2
4.35034	2.11383	Keep	16	16	16	25.5	25.5	25.5	94.475	4.1875e-95	13264000	7823800	5440600	7507400	5756900	Q9DBY8	Q9DBY8	Nuclear valosin-containing protein-like	Nvl
4.31037	1.24829	Keep	3	3	3	16.5	16.5	16.5	25.086	4.7342e-12	4446600	3489900	956650	3356800	1089800	Q9DBZ5	Q9DBZ5	Eukaryotic translation initiation factor 3 subunit K	Eif3k
4.71036	2.32196	Keep	6	6	3	17.8	17.8	8.4	47.316	4.5124e-24	3178100	2872300	305750	2928800	249240	Q9DC28	Q9DC28	Casein kinase I isoform delta	Csnk1d
5.0654	1.45728	Keep	8	8	8	30.5	30.5	30.5	42.525	1.3651e-30	15118000	10402000	4715100	9281800	5835800	Q9DC69	Q9DC69	NADH dehydrogenase [ubiquinone] 1 alpha subcomplex subunit 9, mitochondrial	Ndufa9
3.39291	2.43288	Keep	2	2	2	4.2	4.2	4.2	42.116	0.00044944	1569000	741450	827540	589680	979320	Q9DCE5	Q9DCE5	p21-activated protein kinase-interacting protein 1	Pak1ip1
5.39471	2.9782	Keep	2	2	2	13.7	13.7	13.7	23.159	0.00027148	1693600	1051500	642120	1014000	679620	Q9DCT5	Q9DCT5	Stromal cell-derived factor 2	Sdf2
5.19237	1.6617	Keep	41	41	41	41.9	41.9	41.9	123.97	1.2785e-204	188520000	174050000	14463000	178110000	10404000	Q9EPU0;Q6ZQJ5	Q9EPU0	Regulator of nonsense transcripts 1	Upf1
5.44486	1.61782	Keep	4	4	4	14.1	14.1	14.1	32.131	2.0398e-13	3315400	3076400	239070	3102400	213030	Q9EQI8	Q9EQI8	39S ribosomal protein L46, mitochondrial	Mrpl46
5.03014	2.94184	Keep	2	2	2	12.7	12.7	12.7	23.648	5.4274e-07	3286700	1775300	1511400	1622700	1664000	Q9ESP1	Q9ESP1	Stromal cell-derived factor 2-like protein 1	Sdf2l1
3.17762	1.92239	Keep	3	3	3	12.6	12.6	12.6	46.975	6.8096e-08	1631000	668300	962710	537240	1093800	Q9ESW4	Q9ESW4	Acylglycerol kinase, mitochondrial	Agk
4.18939	3.13063	Keep	6	6	6	19	19	19	63.538	3.2664e-48	8269800	7517300	752510	8050300	219540	Q9JHW4	Q9JHW4	Selenocysteine-specific elongation factor	Eefsec
5.23977	2.98158	Keep	23	23	23	32.9	32.9	32.9	93.55	1.09e-128	55160000	41662000	13498000	40895000	14265000	Q9JIK5	Q9JIK5	Nucleolar RNA helicase 2	Ddx21
3.80392	1.51979	Keep	2	2	2	10.1	10.1	10.1	25.826	1.2432e-06	1331800	880290	451490	781490	550290	Q9JIK9	Q9JIK9	28S ribosomal protein S34, mitochondrial	Mrps34
4.68197	2.29063	Keep	4	4	4	34.3	34.3	34.3	8.2038	3.9107e-25	33861000	11683000	22178000	8012800	25848000	Q9JJI8	Q9JJI8	60S ribosomal protein L38	Rpl38
3.82726	1.07073	Keep	5	5	5	8.8	8.8	8.8	84.669	6.0022e-14	3290200	2437700	852480	2491400	798750	Q9JK91	Q9JK91	DNA mismatch repair protein Mlh1	Mlh1
5.20264	1.38515	Keep	13	7	7	41	34.3	34.3	38.813	1.8885e-103	21100000	17404000	3696000	16724000	4376000	Q9JKB3	Q9JKB3	Y-box-binding protein 3	Ybx3
3.8189	1.10534	Keep	33	33	32	24.8	24.8	24.3	188.74	7.2087e-146	42618000	37006000	5612500	39008000	3610000	Q9JKF1;Q3UQ44	Q9JKF1	Ras GTPase-activating-like protein IQGAP1	Iqgap1
4.00418	1.41743	Keep	5	5	5	19	19	19	38.549	3.4435e-10	3940700	3566400	374320	3820700	119980	Q9JKF7	Q9JKF7	39S ribosomal protein L39, mitochondrial	Mrpl39
3.67396	1.87578	Keep	8	8	8	20.2	20.2	20.2	59.481	2.6267e-25	7289900	5797500	1492400	6862400	427470	Q9JKX4	Q9JKX4	Protein AATF	Aatf
3.15624	1.00238	Keep	4	4	4	16.1	16.1	16.1	33.601	4.939e-09	2481600	2152100	329580	2377600	104030	Q9JKY0	Q9JKY0	Cell differentiation protein RCD1 homolog	Rqcd1
3.82595	1.7031	Keep	5	5	5	17.8	17.8	17.8	41.762	3.6507e-17	12629000	9843500	2785500	9048300	3580700	Q9JMB0	Q9JMB0	G kinase-anchoring protein 1	Gkap1
3.21571	1.38444	Keep	3	3	3	2.6	2.6	2.6	119.19	1.0307e-05	743810	630550	113260	693350	50460	Q9JME5;E9Q1S6;Q9Z1T1	Q9JME5	AP-3 complex subunit beta-2	Ap3b2
3.62037	1.27751	Keep	2	2	2	5.2	5.2	5.2	80.597	7.0038e-10	1764900	1523000	241880	1588100	176780	Q9QWV9;E9Q7A7	Q9QWV9;E9Q7A7	Cyclin-T1	Ccnt1
4.73259	2.21735	Keep	4	1	1	6.2	1.9	1.9	74.466	8.7251e-14	4004300	2203100	1801200	1900600	2103700	Q9QXX4	Q9QXX4	Calcium-binding mitochondrial carrier protein Aralar2	Slc25a13
4.21869	2.78044	Keep	14	14	14	22.3	22.3	22.3	85.669	2.5916e-49	25450000	17694000	7756400	17184000	8266600	Q9QYH6;Q9ER67	Q9QYH6	Melanoma-associated antigen D1	Maged1
5.65756	2.11293	Keep	12	12	12	29	29	29	41.987	1.2308e-97	39640000	37525000	2114700	39350000	289750	Q9QYI4;Q8C4C9;D6RHR9	Q9QYI4;Q8C4C9	DnaJ homolog subfamily B member 12	Dnajb12
4.65352	2.34207	Keep	16	16	16	46.4	46.4	46.4	45.745	3.2309e-42	41609000	30887000	10722000	31879000	9729600	Q9QYJ0	Q9QYJ0	DnaJ homolog subfamily A member 2	Dnaja2
3.75359	1.52411	Keep	2	2	2	7.7	7.7	7.7	31.715	1.6876e-05	2831700	2279100	552590	2331500	500230	Q9QZD8	Q9QZD8	Mitochondrial dicarboxylate carrier	Slc25a10
3.75678	1.06191	Keep	7	7	7	19.4	19.4	19.4	36.46	1.1498e-32	21093000	19249000	1844300	20652000	441830	Q9QZD9;A2AE03	Q9QZD9	Eukaryotic translation initiation factor 3 subunit I	Eif3i
3.81832	1.09302	Keep	12	12	11	20.9	20.9	19.6	84.921	2.268e-55	12575000	8495500	4080000	7859000	4716500	Q9R0E1;F6W3Q8	Q9R0E1	Procollagen-lysine,2-oxoglutarate 5-dioxygenase 3	Plod3
5.05832	2.02024	Keep	6	6	6	25.2	25.2	25.2	38.724	6.8219e-35	10182000	9359800	821890	9487500	694170	Q9WUK4	Q9WUK4	Replication factor C subunit 2	Rfc2
5.01243	2.22543	Keep	5	5	5	23.1	23.1	23.1	36.154	2.8337e-14	11038000	9931100	1106800	10040000	997680	Q9WUM5	Q9WUM5	Succinyl-CoA ligase [ADP/GDP-forming] subunit alpha, mitochondrial	Suclg1
3.63716	1.79543	Keep	4	4	3	14.9	14.9	14.9	27.855	5.7026e-12	3285800	2767800	518010	2960900	324950	Q9WV55	Q9WV55	Vesicle-associated membrane protein-associated protein A	Vapa
3.28307	1.90408	Keep	5	5	5	21.5	21.5	21.5	36.954	5.32e-23	7401400	6273000	1128400	7342700	58716	Q9WVA3	Q9WVA3	Mitotic checkpoint protein BUB3	Bub3
5.39587	1.98433	Keep	19	19	19	43.4	43.4	43.4	51.065	1.1143e-133	146850000	118950000	27904000	116040000	30810000	Q9Z0N1;Q9Z0N2;A2AAW9	Q9Z0N1;Q9Z0N2;A2AAW9	Eukaryotic translation initiation factor 2 subunit 3, X-linked;Eukaryotic translation initiation factor 2 subunit 3, Y-linked	Eif2s3x;Eif2s3y
4.2778	2.37873	Keep	6	6	6	15.8	15.8	15.8	52.387	1.1085e-16	5630600	4955800	674750	5175400	455200	Q9Z0R9	Q9Z0R9	Fatty acid desaturase 2	Fads2
4.02806	1.99418	Keep	4	4	4	9.3	9.3	9.3	65.615	1.0553e-09	4357500	2888200	1469300	3550000	807560	Q9Z1M8	Q9Z1M8	Protein Red	Ik
5.27196	2.22014	Keep	11	11	11	45.7	45.7	45.7	38.442	7.9197e-51	37926000	34092000	3833800	34208000	3718300	Q9Z1Z2	Q9Z1Z2	Serine-threonine kinase receptor-associated protein	Strap
3.67168	2.15439	Keep	3	3	3	4.3	4.3	4.3	82.988	2.9585e-07	3384000	2471500	912480	2512800	871200	Q9Z2I0	Q9Z2I0	LETM1 and EF-hand domain-containing protein 1, mitochondrial	Letm1
5.13193	1.80451	Keep	17	17	15	52.8	52.8	50.4	45.729	0	523740000	370480000	153260000	346070000	177670000	Q9Z2X1;J3QM80;J3QMT0;J3QP45;J3QNH2;J3QMV8	Q9Z2X1;J3QM80	Heterogeneous nuclear ribonucleoprotein F;Heterogeneous nuclear ribonucleoprotein F, N-terminally processed	Hnrnpf
4.85175	1.78802	Keep	2	2	2	3.8	3.8	3.8	90.884	6.9983e-09	613410	463910	149510	429300	184110	Q9Z315	Q9Z315	U4/U6.U5 tri-snRNP-associated protein 1	Sart1
